# Supplementary material for: TGFβ signaling links early life endocrine-disrupting chemicals exposure to suppression of nucleotide excision repair in rat myometrial stem cells
Source: Cell Mol Life Sci. 2023 Sep 9;80(10):288. doi: 10.1007/s00018-023-04928-z (PMC10492698; doi:10.1007/s00018-023-04928-z)
Supplement: Supplementary file 3 — Supplementary file3 (CSV 1480 KB) [file 18_2023_4928_MOESM3_ESM.csv]

gene_id	gene_version	gene_name	gene_source	gene_biotype	X	logFC	AveExpr	t	P.Value	adj.P.Val	B
ENSRNOG00000013994	6	Enpp1	ensembl	protein_coding	NA	3.678716234	8.789258795	109.0903875	2.75E-22	3.31E-18	41.36958237
ENSRNOG00000017510	8	Mfge8	ensembl	protein_coding	NA	2.297346082	11.52351057	81.58878442	1.74E-20	7.18E-17	37.48479199
ENSRNOG00000007338	8	Fbln2	ensembl	protein_coding	NA	2.405502048	12.49708638	81.42600854	1.79E-20	7.18E-17	37.45380323
ENSRNOG00000017206	6	Igfbp5	ensembl	protein_coding	NA	-3.830290177	8.783086399	-74.62658069	6.21E-20	1.87E-16	36.07629781
ENSRNOG00000014426	7	Lox	ensembl	protein_coding	NA	2.338078959	10.55358653	73.20991096	8.16E-20	1.96E-16	35.93775617
ENSRNOG00000058039	1	Acta2	ensembl	protein_coding	NA	3.167124492	7.835719514	71.91565086	1.05E-19	2.11E-16	35.68480004
ENSRNOG00000047179	3	Aplp2	ensembl	protein_coding	NA	1.8026621	9.280710733	69.71926954	1.64E-19	2.81E-16	35.24285571
ENSRNOG00000029911	4	Cilp	ensembl	protein_coding	NA	-4.060491551	7.405736575	-68.84537532	1.96E-19	2.95E-16	34.68514137
ENSRNOG00000009683	7	Sdcbp	ensembl	protein_coding	NA	-2.372409775	9.807897017	-68.23132399	2.23E-19	2.98E-16	34.93056597
ENSRNOG00000027736	6	Cnn1	ensembl	protein_coding	NA	3.912727434	4.003926881	67.69706382	2.49E-19	3.00E-16	34.35878415
ENSRNOG00000002342	6	Aldh3a2	ensembl	protein_coding	NA	-2.742936986	8.312442533	-67.04238126	2.86E-19	3.13E-16	34.6322027
ENSRNOG00000043451	4	Spp1	ensembl_havana	protein_coding	NA	2.511620375	9.396722116	64.74794548	4.70E-19	4.71E-16	34.18410907
ENSRNOG00000011300	8	AABR07031193.1	ensembl_havana	protein_coding	NA	4.099952866	5.282713214	63.9316485	5.63E-19	5.21E-16	33.28298872
ENSRNOG00000011526	7	Pcsk6	ensembl	protein_coding	NA	2.128263088	7.339736414	62.10464025	8.51E-19	7.31E-16	33.59587821
ENSRNOG00000018992	7	Dpysl3	ensembl	protein_coding	NA	2.014225599	6.909186047	61.18754296	1.05E-18	8.44E-16	33.38283292
ENSRNOG00000014398	6	Scara5	ensembl	protein_coding	NA	-2.220789233	7.813258947	-60.43501648	1.25E-18	9.43E-16	33.17042025
ENSRNOG00000016456	7	Il33	ensembl	protein_coding	NA	3.491679281	6.778381609	59.00700635	1.76E-18	1.25E-15	32.67449489
ENSRNOG00000024899	5	Cxcl13	ensembl	protein_coding	NA	-4.1600825	5.326136253	-58.53037802	1.98E-18	1.32E-15	32.22661319
ENSRNOG00000017628	6	Tagln	ensembl	protein_coding	NA	2.841865367	8.20481021	56.80497758	3.03E-18	1.86E-15	32.294426
ENSRNOG00000054959	1	Mmp11	ensembl	protein_coding	NA	-2.910041544	6.533376137	-56.61676411	3.18E-18	1.86E-15	32.13117428
ENSRNOG00000010960	5	Ankh	ensembl	protein_coding	NA	2.122487363	7.2588564	56.37063954	3.38E-18	1.86E-15	32.21289682
ENSRNOG00000010529	7	Thbs2	ensembl	protein_coding	NA	-2.112001564	7.145482013	-56.34254898	3.40E-18	1.86E-15	32.20235278
ENSRNOG00000023148	7	Col11a1	ensembl	protein_coding	NA	2.711335645	7.809847474	55.72125826	3.99E-18	2.09E-15	32.02414492
ENSRNOG00000018233	6	Gas6	ensembl_havana	protein_coding	NA	-1.858852224	10.162536	-55.43803788	4.29E-18	2.15E-15	31.95180502
ENSRNOG00000030183	5	Plod2	ensembl	protein_coding	NA	1.985919458	10.17980649	54.59777207	5.33E-18	2.53E-15	31.68537868
ENSRNOG00000002365	7	Itm2a	ensembl	protein_coding	NA	-3.207252158	7.531686562	-54.482631	5.49E-18	2.53E-15	31.685693
ENSRNOG00000012840	7	Sparc	ensembl	protein_coding	NA	1.331340122	12.22813332	54.35129315	5.68E-18	2.53E-15	31.55385297
ENSRNOG00000011971	8	C1s	ensembl	protein_coding	NA	-2.140983913	8.018375175	-54.1887869	5.93E-18	2.55E-15	31.6496839
ENSRNOG00000054890	1	Flna	ensembl	protein_coding	NA	1.371463641	11.04750702	53.59164352	6.94E-18	2.88E-15	31.37678326
ENSRNOG00000048449	2	Itgb3	ensembl	protein_coding	NA	1.905466273	7.432081118	53.45875349	7.19E-18	2.88E-15	31.45530352
ENSRNOG00000003772	7	Csrp2	ensembl	protein_coding	NA	3.636690947	4.653875034	53.15965281	7.79E-18	3.02E-15	31.17568158
ENSRNOG00000014613	7	Ddah1	ensembl	protein_coding	NA	2.715794648	5.282899547	52.78507776	8.61E-18	3.24E-15	31.25585439
ENSRNOG00000018184	8	Tpm1	ensembl	protein_coding	NA	1.773820406	8.827520011	52.01201479	1.06E-17	3.86E-15	30.99676335
ENSRNOG00000011977	6	Sema5a	ensembl	protein_coding	NA	-3.086632996	7.433911095	-51.83816085	1.11E-17	3.86E-15	30.9746702
ENSRNOG00000028627	8	Hmcn1	ensembl_havana	protein_coding	NA	-2.3330013	7.855996976	-51.8148506	1.12E-17	3.86E-15	31.01879755
ENSRNOG00000018126	7	Abca1	ensembl	protein_coding	NA	-3.505844414	7.376917127	-51.6683323	1.17E-17	3.90E-15	30.8557625
ENSRNOG00000015439	7	Man2a1	ensembl	protein_coding	NA	-1.562461924	9.537192212	-50.85455221	1.46E-17	4.76E-15	30.70944718
ENSRNOG00000006025	6	Lamb3	ensembl	protein_coding	NA	3.454518373	6.330836229	50.30435395	1.71E-17	5.25E-15	30.58621102
ENSRNOG00000002553	5	Smim14	ensembl	protein_coding	NA	1.927646018	6.603411485	50.25062081	1.73E-17	5.25E-15	30.57845397
ENSRNOG00000018646	6	Hbegf	ensembl	protein_coding	NA	2.623070854	4.22915835	50.19115982	1.76E-17	5.25E-15	30.37984625
ENSRNOG00000019598	8	Vegfa	ensembl	protein_coding	NA	2.133592864	9.532754429	50.13974059	1.79E-17	5.25E-15	30.46457156
ENSRNOG00000031890	6	Ncam1	ensembl	protein_coding	NA	1.561117398	9.300825133	50.03760268	1.84E-17	5.28E-15	30.43751373
ENSRNOG00000018570	5	C1qtnf3	ensembl	protein_coding	NA	5.001547547	1.555748962	49.47390588	2.16E-17	6.06E-15	28.62401887
ENSRNOG00000008816	4	Gpnmb	ensembl	protein_coding	NA	-2.439402328	7.439858556	-49.2762872	2.29E-17	6.26E-15	30.29328059
ENSRNOG00000008061	6	Nuak1	ensembl	protein_coding	NA	1.891892417	6.642357671	48.44717442	2.92E-17	7.80E-15	30.02577856
ENSRNOG00000001607	7	Adamts1	ensembl	protein_coding	NA	-2.656985507	8.543724955	-48.11506545	3.22E-17	8.41E-15	29.96257103
ENSRNOG00000007546	6	Asns	ensembl	protein_coding	NA	1.92743942	6.450150821	47.99178901	3.33E-17	8.54E-15	29.92348978
ENSRNOG00000002934	7	Atp1b1	ensembl_havana	protein_coding	NA	2.847946121	4.51291982	47.66092355	3.68E-17	9.22E-15	29.73305367
ENSRNOG00000000034	6	Nuak2	ensembl	protein_coding	NA	2.493593237	4.553969862	47.22347176	4.19E-17	1.03E-14	29.61752653
ENSRNOG00000040205	2	Zcchc24	ensembl	protein_coding	NA	-2.003165465	8.285688242	-46.9042367	4.62E-17	1.11E-14	29.58675532
ENSRNOG00000006052	5	Sulf2	ensembl	protein_coding	NA	-2.465785076	6.297984357	-46.55044711	5.14E-17	1.21E-14	29.4946615
ENSRNOG00000013213	6	Epha4	ensembl	protein_coding	NA	-4.010170658	6.307916505	-46.02867967	6.04E-17	1.40E-14	28.61864367
ENSRNOG00000012721	6	Ednra	ensembl	protein_coding	NA	-3.731965444	7.040446736	-45.71382623	6.65E-17	1.51E-14	29.08196848
ENSRNOG00000053452	1	LOC100361457	ensembl	protein_coding	NA	1.137932096	9.624037185	45.56173246	6.98E-17	1.55E-14	29.04972451
ENSRNOG00000008012	7	Abcb4	ensembl	protein_coding	NA	-1.736545192	7.674724793	-45.23580841	7.73E-17	1.69E-14	29.0826358
ENSRNOG00000003809	7	Sat1	ensembl	protein_coding	NA	1.750453924	6.947131683	45.12047659	8.01E-17	1.69E-14	29.02042329
ENSRNOG00000058646	1	Zfp36l1	ensembl	protein_coding	NA	-2.571472238	8.630161058	-45.11957585	8.01E-17	1.69E-14	29.02827553
ENSRNOG00000049075	2	Fabp5	ensembl	protein_coding	NA	2.415889154	4.909476561	44.94749702	8.46E-17	1.75E-14	28.98514465
ENSRNOG00000049402	2	Nbl1	ensembl	protein_coding	NA	-2.185130598	7.834011161	-44.8940043	8.61E-17	1.75E-14	28.97802298
ENSRNOG00000055281	1	Dcbld2	ensembl	protein_coding	NA	-2.107395054	7.308329013	-44.77874264	8.93E-17	1.79E-14	28.94630565
ENSRNOG00000010840	7	Adamtsl3	ensembl	protein_coding	NA	4.511136152	2.307106306	44.44450466	9.93E-17	1.96E-14	28.25391631
ENSRNOG00000002903	7	Specc1	ensembl	protein_coding	NA	1.680017354	6.424189725	44.23445665	1.06E-16	2.06E-14	28.74610171
ENSRNOG00000018322	8	Picalm	ensembl_havana	protein_coding	NA	1.90539852	8.236048895	43.28412761	1.45E-16	2.76E-14	28.34979589
ENSRNOG00000011559	7	Cnn3	ensembl	protein_coding	NA	1.299819188	8.8913087	43.06894378	1.55E-16	2.83E-14	28.25161908
ENSRNOG00000002930	4	Ppl	ensembl	protein_coding	NA	-3.636912597	6.541608464	-43.0682484	1.55E-16	2.83E-14	28.0581449
ENSRNOG00000002746	7	Fstl1	ensembl	protein_coding	NA	0.960705662	10.53998947	43.06143274	1.55E-16	2.83E-14	28.17858565
ENSRNOG00000056756	1	Actn1	ensembl	protein_coding	NA	1.493726625	8.582516391	42.60443826	1.81E-16	3.25E-14	28.09204414
ENSRNOG00000007081	6	Xdh	ensembl	protein_coding	NA	-2.988183322	7.338582332	-42.21401124	2.06E-16	3.63E-14	28.10232521
ENSRNOG00000018770	3	Pmaip1	ensembl	protein_coding	NA	2.193663397	6.628388978	42.18337987	2.08E-16	3.63E-14	28.05804002
ENSRNOG00000018859	7	Pik3ip1	ensembl	protein_coding	NA	-3.016790317	6.785545971	-42.1259342	2.12E-16	3.65E-14	27.97772663
ENSRNOG00000017243	6	Bnip3	ensembl	protein_coding	NA	1.357135628	8.13248003	42.01950022	2.20E-16	3.73E-14	27.93962323
ENSRNOG00000003616	5	Grem2	ensembl	protein_coding	NA	3.156311783	4.141812478	41.77197249	2.39E-16	4.00E-14	27.88506522
ENSRNOG00000013265	6	Tgfbr2	ensembl	protein_coding	NA	-1.855035038	7.405682829	-41.52648893	2.60E-16	4.29E-14	27.85751861
ENSRNOG00000007492	7	Rpn2	ensembl	protein_coding	NA	1.143314096	8.423887147	41.30002622	2.81E-16	4.57E-14	27.66357929
ENSRNOG00000015278	7	Myl12a	ensembl	protein_coding	NA	1.245623828	8.254258028	41.24715954	2.86E-16	4.59E-14	27.63496366
ENSRNOG00000018338	7	Vwa1	ensembl	protein_coding	NA	1.748784126	6.202822711	41.09679415	3.02E-16	4.77E-14	27.68996624
ENSRNOG00000026053	3	Grem1	ensembl	protein_coding	NA	-2.278120235	5.926287184	-40.96680822	3.15E-16	4.93E-14	27.68503246
ENSRNOG00000010966	6	Itgb1	ensembl	protein_coding	NA	1.185901581	10.15869771	40.67267454	3.49E-16	5.39E-14	27.341927
ENSRNOG00000046502	1	Lonp1	ensembl	protein_coding	NA	1.425550143	7.53237444	40.53696776	3.66E-16	5.58E-14	27.43054444
ENSRNOG00000016166	4	Pdlim1	ensembl	protein_coding	NA	1.456823132	6.797124471	40.43093247	3.80E-16	5.72E-14	27.41578485
ENSRNOG00000016758	7	Loxl2	ensembl	protein_coding	NA	1.715088856	8.375891964	40.39570077	3.85E-16	5.72E-14	27.32719371
ENSRNOG00000036701	4	Actg1	ensembl	protein_coding	NA	1.112180933	10.24331161	40.29495914	3.99E-16	5.85E-14	27.20203758
ENSRNOG00000046972	2	Chrm2	ensembl	protein_coding	NA	2.386561093	5.092245304	39.90288647	4.58E-16	6.64E-14	27.30891192
ENSRNOG00000019211	4	Olfml3	ensembl	protein_coding	NA	-1.256587225	8.16963667	-39.85079663	4.67E-16	6.68E-14	27.18567479
ENSRNOG00000010833	5	Mthfd2	ensembl	protein_coding	NA	2.447410352	4.192731275	39.78126344	4.78E-16	6.73E-14	27.26893374
ENSRNOG00000000906	7	Medag	ensembl	protein_coding	NA	-2.953260619	5.942304431	-39.76778942	4.81E-16	6.73E-14	27.12269178
ENSRNOG00000014791	8	Peg3	ensembl	protein_coding	NA	-2.214620971	7.558597417	-39.69407652	4.94E-16	6.83E-14	27.17811278
ENSRNOG00000009867	5	Tgfb3	ensembl	protein_coding	NA	1.525005989	7.369251964	39.04665413	6.23E-16	8.52E-14	26.88879325
ENSRNOG00000002244	5	Pdgfra	ensembl	protein_coding	NA	-2.394849071	6.204435515	-38.92215194	6.52E-16	8.81E-14	26.95987964
ENSRNOG00000015036	6	Ccn2	ensembl	protein_coding	NA	2.750588316	7.533583615	38.88100161	6.62E-16	8.82E-14	26.74777245
ENSRNOG00000008057	6	Krt7	ensembl_havana	protein_coding	NA	1.624140973	6.485675683	38.83998642	6.72E-16	8.82E-14	26.83588515
ENSRNOG00000016368	4	Ppp1r14c	ensembl	protein_coding	NA	-2.490941824	6.135728798	-38.82802621	6.75E-16	8.82E-14	26.82686301
ENSRNOG00000012772	5	Nqo1	ensembl	protein_coding	NA	2.229404074	5.988931038	38.46461371	7.71E-16	9.79E-14	26.7826801
ENSRNOG00000001065	7	Cyth3	ensembl_havana	protein_coding	NA	-2.085515948	6.271064132	-38.43418258	7.79E-16	9.79E-14	26.78158297
ENSRNOG00000009343	4	Evpl	ensembl	protein_coding	NA	-2.542256119	6.681981729	-38.43349452	7.80E-16	9.79E-14	26.76704335
ENSRNOG00000002041	7	Boc	ensembl	protein_coding	NA	-2.135941468	6.120359266	-38.42817971	7.81E-16	9.79E-14	26.7769633
ENSRNOG00000011946	7	Ptn	ensembl	protein_coding	NA	-8.462762751	5.883463741	-38.26940365	8.28E-16	1.03E-13	22.86511825
ENSRNOG00000012787	7	Tmem164	ensembl	protein_coding	NA	-1.46213366	6.995554266	-38.22602494	8.42E-16	1.03E-13	26.6687823
ENSRNOG00000007234	5	Cyp51	ensembl_havana	protein_coding	NA	1.607059607	6.408441248	38.1981959	8.51E-16	1.03E-13	26.62676703
ENSRNOG00000000924	5	Slc7a1	ensembl	protein_coding	NA	1.968570114	4.99783756	38.1690141	8.60E-16	1.03E-13	26.65521622
ENSRNOG00000015904	4	Wfdc1	ensembl	protein_coding	NA	2.710316269	6.132203293	37.80409186	9.85E-16	1.17E-13	26.5192152
ENSRNOG00000015655	6	Ptgfrn	ensembl	protein_coding	NA	1.265657215	9.968318828	37.77784733	9.95E-16	1.17E-13	26.25040303
ENSRNOG00000020277	6	Cntnap1	ensembl	protein_coding	NA	-1.983279044	6.367279063	-37.74052177	1.01E-15	1.18E-13	26.52074827
ENSRNOG00000016488	6	Pltp	ensembl	protein_coding	NA	-1.709872617	7.755102745	-37.71266799	1.02E-15	1.18E-13	26.44732453
ENSRNOG00000002343	7	Uchl1	ensembl	protein_coding	NA	2.360771062	4.996838201	37.6204104	1.06E-15	1.21E-13	26.46965809
ENSRNOG00000008376	6	LOC100909595	ensembl	protein_coding	NA	2.467589488	8.635765218	37.51551504	1.10E-15	1.25E-13	26.23665523
ENSRNOG00000034254	4	Actb	ensembl	protein_coding	NA	0.906608003	11.47956195	37.41949448	1.14E-15	1.27E-13	26.03321757
ENSRNOG00000008283	7	B4galt5	ensembl	protein_coding	NA	-1.420140158	7.887689242	-37.40738318	1.14E-15	1.27E-13	26.29368373
ENSRNOG00000013589	8	Cxcl12	ensembl	protein_coding	NA	-3.542577113	6.55072686	-37.35240311	1.17E-15	1.29E-13	26.26840068
ENSRNOG00000018294	6	Hspa5	ensembl	protein_coding	NA	1.196762936	8.865103972	36.97842586	1.35E-15	1.47E-13	25.97433912
ENSRNOG00000015078	7	Ifitm3	ensembl	protein_coding	NA	-1.39623357	8.041172768	-36.91075876	1.38E-15	1.50E-13	26.08530287
ENSRNOG00000022309	6	Frem1	ensembl	protein_coding	NA	-4.068151599	4.962303906	-36.65862185	1.52E-15	1.64E-13	25.40825524
ENSRNOG00000013961	6	Ghitm	ensembl	protein_coding	NA	1.200991609	7.105452082	36.58234727	1.57E-15	1.67E-13	25.94502238
ENSRNOG00000010633	3	Acsl1	ensembl	protein_coding	NA	1.991507086	4.726015902	36.39901194	1.68E-15	1.76E-13	26.01213202
ENSRNOG00000011316	5	Fam167a	ensembl	protein_coding	NA	2.134590094	3.784156905	36.39792537	1.68E-15	1.76E-13	26.00031616
ENSRNOG00000006302	4	Gclc	ensembl	protein_coding	NA	1.666245862	5.310220245	36.33899796	1.72E-15	1.79E-13	25.97446734
ENSRNOG00000016182	7	Tgfa	ensembl	protein_coding	NA	1.717614179	5.664757017	36.18917018	1.83E-15	1.88E-13	25.90587228
ENSRNOG00000029441	5	Klhl2	ensembl	protein_coding	NA	1.594378244	6.084570461	36.12240887	1.88E-15	1.91E-13	25.82837431
ENSRNOG00000019525	6	Hspa9	ensembl	protein_coding	NA	1.194186892	7.875221709	35.95995931	2.00E-15	2.02E-13	25.63555311
ENSRNOG00000020246	7	Myl9	ensembl	protein_coding	NA	1.765845871	5.49131402	35.87904176	2.06E-15	2.07E-13	25.73817676
ENSRNOG00000018087	5	Vim	ensembl	protein_coding	NA	1.16947179	12.60561092	35.81789548	2.11E-15	2.10E-13	25.34495084
ENSRNOG00000008106	4	Shmt2	ensembl	protein_coding	NA	1.512355295	5.726818583	35.73742071	2.18E-15	2.14E-13	25.68296191
ENSRNOG00000036677	4	Slc16a3	ensembl	protein_coding	NA	1.756262894	7.16727868	35.73462263	2.19E-15	2.14E-13	25.61211492
ENSRNOG00000026605	5	Ifi27l2b	ensembl	protein_coding	NA	3.070389558	4.937524462	35.58617687	2.32E-15	2.24E-13	25.69182442
ENSRNOG00000018903	8	Pik3r1	ensembl	protein_coding	NA	-1.757136487	6.25551758	-35.57498157	2.33E-15	2.24E-13	25.68606518
ENSRNOG00000015406	7	Pgm5	ensembl	protein_coding	NA	1.509815389	5.867354553	35.3831113	2.51E-15	2.40E-13	25.52190848
ENSRNOG00000025459	4	Mars1	ensembl	protein_coding	NA	1.124952839	6.365197257	35.24825521	2.65E-15	2.50E-13	25.44801948
ENSRNOG00000014524	3	S1pr3	ensembl	protein_coding	NA	-1.700679553	6.760497306	-35.23826623	2.66E-15	2.50E-13	25.51271564
ENSRNOG00000028504	3	Socs5	ensembl	protein_coding	NA	-1.223563383	7.997086545	-35.20294538	2.70E-15	2.52E-13	25.39862778
ENSRNOG00000002618	7	Ivns1abp	ensembl_havana	protein_coding	NA	1.632815024	6.126315795	35.17251211	2.73E-15	2.53E-13	25.43107282
ENSRNOG00000002045	7	Anxa3	ensembl	protein_coding	NA	1.784068787	5.951892777	35.06102359	2.86E-15	2.61E-13	25.42736842
ENSRNOG00000015033	8	Mxd4	ensembl_havana	protein_coding	NA	-1.918796372	7.078258475	-35.05700878	2.87E-15	2.61E-13	25.44122447
ENSRNOG00000009550	7	Sqle	ensembl	protein_coding	NA	1.909817056	5.322607017	34.98996022	2.94E-15	2.66E-13	25.43363723
ENSRNOG00000002393	7	Eprs	ensembl	protein_coding	NA	1.274458676	8.172601595	34.53273163	3.55E-15	3.18E-13	25.00698012
ENSRNOG00000002052	6	Ccdc80	ensembl_havana	protein_coding	NA	1.16403241	10.97494905	34.46406564	3.65E-15	3.25E-13	24.85313239
ENSRNOG00000011821	4	S100a4	ensembl	protein_coding	NA	-1.799965866	9.319171425	-34.40192173	3.74E-15	3.30E-13	24.99753531
ENSRNOG00000052564	1	Gpx3	ensembl	protein_coding	NA	1.033911672	8.6555315	34.39242843	3.76E-15	3.30E-13	24.95756296
ENSRNOG00000046428	3	Lrrc75b	ensembl_havana	protein_coding	NA	1.496165563	6.143693407	34.32175432	3.87E-15	3.37E-13	25.08729408
ENSRNOG00000033663	5	P4ha2	ensembl	protein_coding	NA	1.226096666	9.156258645	34.25450983	3.97E-15	3.43E-13	24.87041754
ENSRNOG00000011052	6	Gars	ensembl	protein_coding	NA	1.418014163	6.993492422	34.24351355	3.99E-15	3.43E-13	24.96055661
ENSRNOG00000002525	4	Ptgs2	ensembl	protein_coding	NA	3.396758031	5.300522787	34.20092294	4.06E-15	3.47E-13	25.10745704
ENSRNOG00000008921	4	Dynll2	ensembl	protein_coding	NA	-1.426760953	6.842485906	-34.03961407	4.34E-15	3.66E-13	24.98858552
ENSRNOG00000055293	1	Ptprb	ensembl	protein_coding	NA	2.354274437	3.483259785	34.03770546	4.35E-15	3.66E-13	25.05977431
ENSRNOG00000046327	2	Rbpj	ensembl	protein_coding	NA	1.199608632	7.282593874	34.01224153	4.39E-15	3.66E-13	24.86674433
ENSRNOG00000003120	5	Prelp	ensembl_havana	protein_coding	NA	-1.578765964	8.304457694	-34.00197395	4.41E-15	3.66E-13	24.8972545
ENSRNOG00000010516	5	Plau	ensembl	protein_coding	NA	-2.300519748	5.939877695	-33.93417561	4.54E-15	3.74E-13	25.00910534
ENSRNOG00000009715	6	Me1	ensembl	protein_coding	NA	1.649705368	5.687777187	33.91880388	4.57E-15	3.74E-13	24.93043998
ENSRNOG00000006197	7	Calu	ensembl	protein_coding	NA	0.936041344	10.54552466	33.80807494	4.78E-15	3.89E-13	24.58212157
ENSRNOG00000003546	5	Tnfrsf12a	ensembl	protein_coding	NA	1.305103998	5.243145148	33.52578405	5.39E-15	4.34E-13	24.77205248
ENSRNOG00000028992	6	Acan	ensembl	protein_coding	NA	3.470181768	6.900438265	33.51697505	5.41E-15	4.34E-13	24.67423187
ENSRNOG00000028930	6	Dab2	ensembl	protein_coding	NA	-1.514823791	6.60888766	-33.3143627	5.89E-15	4.69E-13	24.70587081
ENSRNOG00000000875	8	Fhl1	ensembl	protein_coding	NA	1.305637875	6.515635509	33.23459771	6.09E-15	4.82E-13	24.51290854
ENSRNOG00000030118	7	Msn	ensembl_havana	protein_coding	NA	1.097175226	9.44281466	33.04160029	6.61E-15	5.20E-13	24.30014069
ENSRNOG00000011824	5	Trh	ensembl	protein_coding	NA	4.521136364	2.668520702	32.99516962	6.75E-15	5.27E-13	23.79981837
ENSRNOG00000014548	7	Nedd9	ensembl	protein_coding	NA	2.013509969	4.947058656	32.91900622	6.97E-15	5.41E-13	24.52972375
ENSRNOG00000010392	8	Nrg1	ensembl	protein_coding	NA	3.224210606	2.841671402	32.7336949	7.55E-15	5.82E-13	24.29825366
ENSRNOG00000023376	4	Riok3	ensembl	protein_coding	NA	1.488285258	6.397788548	32.7182581	7.60E-15	5.82E-13	24.35196166
ENSRNOG00000007284	7	Slc2a1	ensembl	protein_coding	NA	1.564780291	7.420763735	32.54957795	8.18E-15	6.19E-13	24.21516432
ENSRNOG00000016552	6	Hmgcs1	ensembl	protein_coding	NA	1.795338056	5.927405146	32.54675254	8.19E-15	6.19E-13	24.31800444
ENSRNOG00000002831	7	Wfikkn2	ensembl	protein_coding	NA	-2.554140302	5.530123854	-32.34201831	8.95E-15	6.73E-13	24.34460433
ENSRNOG00000007002	4	Lif	ensembl	protein_coding	NA	2.511840724	4.325410615	32.24203899	9.35E-15	6.99E-13	24.28401415
ENSRNOG00000014254	3	Cpt1a	ensembl	protein_coding	NA	-2.723614622	5.247226883	-32.1973404	9.53E-15	7.08E-13	24.27267378
ENSRNOG00000049236	2	Myh9l1	ensembl	protein_coding	NA	1.115900668	11.04485027	32.17692657	9.62E-15	7.10E-13	23.80443944
ENSRNOG00000050404	2	Pmepa1	ensembl	protein_coding	NA	1.8322686	6.796062462	32.15201943	9.72E-15	7.13E-13	24.01121032
ENSRNOG00000000805	6	Gja1	ensembl	protein_coding	NA	-1.14639247	10.51139907	-32.13727308	9.79E-15	7.14E-13	23.86480493
ENSRNOG00000029401	5	Actg2	ensembl	protein_coding	NA	2.226056105	3.577168456	32.10802025	9.91E-15	7.19E-13	24.22978302
ENSRNOG00000000800	7	Man1a1	ensembl	protein_coding	NA	-3.188869793	4.45699323	-32.03826257	1.02E-14	7.37E-13	23.92078949
ENSRNOG00000007319	7	Trib3	ensembl	protein_coding	NA	2.529482703	4.054603643	31.99222886	1.04E-14	7.47E-13	24.15476796
ENSRNOG00000012698	6	Chsy1	ensembl	protein_coding	NA	1.3281057	5.799670917	31.97690486	1.05E-14	7.48E-13	24.04108257
ENSRNOG00000011501	5	Atp1b3	ensembl	protein_coding	NA	-1.276747519	7.968679361	-31.91669554	1.08E-14	7.63E-13	23.95337605
ENSRNOG00000060773	1	Sertad4	ensembl	protein_coding	NA	1.211543014	7.383423171	31.85219671	1.11E-14	7.80E-13	23.86415976
ENSRNOG00000057451	1	Itga5	ensembl	protein_coding	NA	1.528145193	8.397368068	31.84026684	1.12E-14	7.80E-13	23.80520112
ENSRNOG00000023334	6	Parp14	ensembl	protein_coding	NA	-1.967951615	7.656028117	-31.82756554	1.12E-14	7.80E-13	24.01718921
ENSRNOG00000021719	7	Slfn5	ensembl_havana	protein_coding	NA	-2.109180643	6.146712616	-31.77636863	1.15E-14	7.94E-13	24.09609578
ENSRNOG00000032297	2	Msmo1	ensembl	protein_coding	NA	1.46382265	5.462751253	31.691348	1.19E-14	8.20E-13	23.98314017
ENSRNOG00000001414	2	Serpine1	ensembl	protein_coding	NA	2.597645061	7.471668343	31.65514909	1.21E-14	8.28E-13	23.81106016
ENSRNOG00000013330	5	Cdhr1	ensembl	protein_coding	NA	-2.947703706	5.7103514	-31.53446251	1.28E-14	8.69E-13	23.96171839
ENSRNOG00000017163	7	Pfkp	ensembl	protein_coding	NA	1.688996441	5.665008651	31.45724037	1.32E-14	8.95E-13	23.87665956
ENSRNOG00000033110	5	Svep1	ensembl	protein_coding	NA	-1.452593994	7.318005904	-31.35160066	1.39E-14	9.33E-13	23.75835118
ENSRNOG00000014610	5	Anpep	ensembl	protein_coding	NA	-1.568544485	6.409247867	-31.32670924	1.40E-14	9.38E-13	23.85469999
ENSRNOG00000009311	6	Fstl3	ensembl	protein_coding	NA	1.947916296	4.395778556	31.25351917	1.45E-14	9.64E-13	23.84567344
ENSRNOG00000008301	7	Tagln2	ensembl	protein_coding	NA	0.992630023	8.261338707	31.16342126	1.51E-14	9.99E-13	23.51033547
ENSRNOG00000011321	7	Rftn1	ensembl	protein_coding	NA	1.845759517	4.488165314	31.1080784	1.55E-14	1.01E-12	23.75933364
ENSRNOG00000006778	7	Mmp19	ensembl	protein_coding	NA	-1.438048218	6.919889078	-31.10707753	1.55E-14	1.01E-12	23.68171651
ENSRNOG00000020743	5	Cyp2s1	ensembl	protein_coding	NA	2.240074296	3.580431775	31.01424291	1.62E-14	1.05E-12	23.75325933
ENSRNOG00000010240	6	Tent5a	ensembl	protein_coding	NA	1.923194789	4.938675993	30.95341888	1.66E-14	1.07E-12	23.6933873
ENSRNOG00000019791	7	Sipa1l2	ensembl	protein_coding	NA	-2.255281891	6.099922529	-30.77125511	1.81E-14	1.16E-12	23.63406249
ENSRNOG00000008678	5	Antxr1	ensembl	protein_coding	NA	-1.315115709	7.743438458	-30.67006061	1.89E-14	1.21E-12	23.35714709
ENSRNOG00000012035	6	Rnf181	ensembl	protein_coding	NA	1.449631181	5.981672072	30.64977566	1.91E-14	1.21E-12	23.46505766
ENSRNOG00000019077	5	Lipa	ensembl	protein_coding	NA	-1.480914134	7.581819242	-30.64132962	1.92E-14	1.21E-12	23.39999416
ENSRNOG00000019243	5	Glb1l	ensembl	protein_coding	NA	-1.302695523	7.74914423	-30.62515086	1.93E-14	1.21E-12	23.41332985
ENSRNOG00000008658	6	Mitf	ensembl	protein_coding	NA	-2.292576212	6.508525153	-30.61723111	1.94E-14	1.21E-12	23.56225003
ENSRNOG00000005424	4	Odc1	ensembl	protein_coding	NA	1.16639486	6.622447733	30.51184173	2.03E-14	1.27E-12	23.30449266
ENSRNOG00000002093	4	Tgfbr3	ensembl	protein_coding	NA	-2.229604546	6.091267619	-30.47698632	2.07E-14	1.27E-12	23.5067198
ENSRNOG00000017118	6	P4ha3	ensembl	protein_coding	NA	1.626071611	4.549516369	30.47555428	2.07E-14	1.27E-12	23.43373408
ENSRNOG00000005277	5	Ptprv	ensembl	protein_coding	NA	-1.339486165	8.684238504	-30.47296468	2.07E-14	1.27E-12	23.24019406
ENSRNOG00000008937	5	Csrp1	ensembl	protein_coding	NA	1.19599743	8.433478975	30.29907637	2.25E-14	1.37E-12	23.06551509
ENSRNOG00000020456	5	Nucb2	ensembl	protein_coding	NA	1.481350764	6.937821292	30.17832322	2.38E-14	1.44E-12	23.11244702
ENSRNOG00000004699	3	Fibin	ensembl	protein_coding	NA	-1.635172422	4.998862434	-30.16660459	2.39E-14	1.44E-12	23.27452686
ENSRNOG00000007726	7	Mcam	ensembl	protein_coding	NA	2.030284101	4.83545748	30.14737282	2.41E-14	1.45E-12	23.29108829
ENSRNOG00000002171	9	Phldb2	ensembl_havana	protein_coding	NA	1.368154929	6.472422563	30.07292705	2.50E-14	1.49E-12	23.07801037
ENSRNOG00000026490	6	Dnm3	ensembl_havana	protein_coding	NA	1.502200909	6.634030988	29.96775655	2.62E-14	1.56E-12	23.02092764
ENSRNOG00000032327	4	Pdia5	ensembl	protein_coding	NA	1.935777525	4.579827205	29.94631622	2.65E-14	1.57E-12	23.22526167
ENSRNOG00000062101	1	Ace	havana	protein_coding	NA	-2.168421497	5.114165508	-29.91496682	2.69E-14	1.59E-12	23.24338251
ENSRNOG00000015658	8	Sorbs1	ensembl	protein_coding	NA	1.956319046	5.2157997	29.90440459	2.70E-14	1.59E-12	23.13223843
ENSRNOG00000054957	1	Sfrp4	ensembl	protein_coding	NA	-4.430926195	4.472226931	-29.75960842	2.89E-14	1.68E-12	22.34306881
ENSRNOG00000010121	5	Lef1	ensembl	protein_coding	NA	2.25522644	4.342832019	29.74883128	2.91E-14	1.68E-12	23.14867124
ENSRNOG00000020433	7	Actn4	ensembl	protein_coding	NA	0.980896164	9.707874822	29.74844878	2.91E-14	1.68E-12	22.71719928
ENSRNOG00000016419	6	Pdlim5	ensembl	protein_coding	NA	1.249874296	6.813888619	29.73765614	2.92E-14	1.68E-12	22.89954114
ENSRNOG00000024632	5	Atf6	ensembl	protein_coding	NA	1.171333357	5.933253657	29.71466603	2.95E-14	1.69E-12	22.97257131
ENSRNOG00000060728	1	Tuba1a	ensembl	protein_coding	NA	0.917796715	9.140473043	29.62936168	3.08E-14	1.75E-12	22.6932917
ENSRNOG00000023338	5	Tspan2	ensembl	protein_coding	NA	1.678290111	6.28127572	29.54955528	3.20E-14	1.81E-12	22.85652376
ENSRNOG00000020729	3	Stc2	ensembl	protein_coding	NA	1.717986304	6.555994328	29.49090654	3.29E-14	1.86E-12	22.86026356
ENSRNOG00000031536	5	Syndig1	ensembl	protein_coding	NA	-1.863577302	5.498156758	-29.42976281	3.38E-14	1.90E-12	23.0093434
ENSRNOG00000000036	6	Klhdc8a	ensembl	protein_coding	NA	2.551659517	4.024560089	29.25507476	3.68E-14	2.06E-12	22.93312347
ENSRNOG00000020308	6	Ech1	ensembl	protein_coding	NA	-1.535423768	6.63942905	-29.1847692	3.81E-14	2.12E-12	22.78910192
ENSRNOG00000002886	6	Myh10	ensembl	protein_coding	NA	-0.869395031	10.92611665	-29.1779363	3.82E-14	2.12E-12	22.37937541
ENSRNOG00000058470	1	Col12a1	ensembl	protein_coding	NA	1.787518188	10.35200814	28.83321316	4.51E-14	2.49E-12	22.1479019
ENSRNOG00000006787	6	Dhcr24	ensembl	protein_coding	NA	2.191359545	4.568440024	28.82098089	4.54E-14	2.49E-12	22.6858685
ENSRNOG00000020020	6	Wbp1l	ensembl	protein_coding	NA	-0.944738156	8.057427573	-28.80806078	4.57E-14	2.50E-12	22.42898862
ENSRNOG00000018384	6	Adam12	ensembl	protein_coding	NA	1.12887296	6.850743906	28.67545837	4.88E-14	2.65E-12	22.36476686
ENSRNOG00000005861	6	Hsd11b1	ensembl	protein_coding	NA	-3.114610184	6.358151099	-28.64824051	4.94E-14	2.67E-12	22.63758823
ENSRNOG00000028872	6	Rai14	ensembl	protein_coding	NA	1.093730653	8.20061545	28.64806477	4.94E-14	2.67E-12	22.23595749
ENSRNOG00000000551	7	Fam241b	ensembl	protein_coding	NA	1.944470193	4.306284653	28.61482898	5.02E-14	2.70E-12	22.62177888
ENSRNOG00000003453	5	Lypd1	ensembl	protein_coding	NA	-4.96642331	5.10918717	-28.5842753	5.10E-14	2.73E-12	21.70900841
ENSRNOG00000006094	8	Cd44	ensembl	protein_coding	NA	1.170457739	8.617786262	28.52334154	5.25E-14	2.80E-12	22.20446528
ENSRNOG00000005924	6	Dstn	ensembl	protein_coding	NA	1.094522987	8.728083287	28.48718056	5.35E-14	2.84E-12	22.14920954
ENSRNOG00000015496	6	Tpm4	ensembl	protein_coding	NA	1.259302062	8.058651207	28.47527122	5.38E-14	2.84E-12	22.15051249
ENSRNOG00000050655	1	P4ha1	ensembl	protein_coding	NA	1.077200902	9.611318699	28.37373017	5.66E-14	2.97E-12	22.03458044
ENSRNOG00000017073	5	Ca9	ensembl	protein_coding	NA	2.389221284	6.118571407	28.28063818	5.93E-14	3.10E-12	22.33616896
ENSRNOG00000019965	6	Tgfb1i1	ensembl	protein_coding	NA	1.164421432	7.211490033	28.26384508	5.98E-14	3.11E-12	22.12680567
ENSRNOG00000043377	4	Fdps	ensembl	protein_coding	NA	1.342935396	6.422225295	28.20833054	6.14E-14	3.19E-12	22.19413218
ENSRNOG00000028896	4	A2m	ensembl	protein_coding	NA	-1.549998359	9.820905253	-28.16996608	6.26E-14	3.23E-12	21.92105758
ENSRNOG00000003357	4	Col3a1	ensembl	protein_coding	NA	-0.858283653	13.11643275	-28.16208937	6.29E-14	3.23E-12	21.71824828
ENSRNOG00000011329	7	Pkm	ensembl	protein_coding	NA	1.062994395	10.9617627	28.13581079	6.37E-14	3.25E-12	21.84422642
ENSRNOG00000017872	7	LOC688778	ensembl	protein_coding	NA	6.614037012	-0.509092605	28.12487086	6.40E-14	3.25E-12	19.62802985
ENSRNOG00000010635	7	Igfbp4	ensembl	protein_coding	NA	-0.966528391	10.63080181	-28.12483715	6.40E-14	3.25E-12	21.88724809
ENSRNOG00000015514	7	Bcat1	ensembl	protein_coding	NA	1.250271059	6.144087899	28.07755104	6.56E-14	3.32E-12	22.10631491
ENSRNOG00000014341	6	Btbd10	ensembl	protein_coding	NA	1.287427994	5.621981949	27.99910889	6.82E-14	3.43E-12	22.16858859
ENSRNOG00000002141	7	Cd200	ensembl_havana	protein_coding	NA	1.339458144	6.215803344	27.8097248	7.50E-14	3.76E-12	21.96334995
ENSRNOG00000006462	7	Ero1a	ensembl	protein_coding	NA	1.935487872	8.013029711	27.77828588	7.62E-14	3.81E-12	21.87886885
ENSRNOG00000008758	5	Tspan18	ensembl	protein_coding	NA	1.213659114	5.199509186	27.70971278	7.89E-14	3.92E-12	21.92942263
ENSRNOG00000010284	6	St3gal5	ensembl	protein_coding	NA	1.737399932	5.458673869	27.657246	8.11E-14	4.01E-12	22.03044725
ENSRNOG00000018359	4	Smad7	ensembl	protein_coding	NA	1.471952773	4.561197718	27.58495039	8.41E-14	4.14E-12	22.00846981
ENSRNOG00000058645	1	Tnc	ensembl	protein_coding	NA	0.846481803	8.597626187	27.57946692	8.43E-14	4.14E-12	21.67831759
ENSRNOG00000030091	6	Dusp14	ensembl_havana	protein_coding	NA	2.188950391	4.579758678	27.57087367	8.47E-14	4.14E-12	22.03612609
ENSRNOG00000011796	7	C1r	ensembl	protein_coding	NA	-1.477586451	8.857652926	-27.49858916	8.79E-14	4.28E-12	21.69546661
ENSRNOG00000050585	2	Pgam1	ensembl	protein_coding	NA	0.966899073	9.914497913	27.45536482	8.98E-14	4.36E-12	21.53924311
ENSRNOG00000042932	2	Ttc27	ensembl	protein_coding	NA	-1.367041441	5.3706727	-27.43123605	9.10E-14	4.38E-12	21.98584997
ENSRNOG00000050794	1	Pdlim4	ensembl	protein_coding	NA	1.278252755	6.186890976	27.42749587	9.11E-14	4.38E-12	21.80063899
ENSRNOG00000015948	8	Slc1a5	ensembl	protein_coding	NA	1.339326348	5.248693133	27.42193916	9.14E-14	4.38E-12	21.88744114
ENSRNOG00000006033	6	LOC100910790	ensembl	protein_coding	NA	-3.42063937	7.14998521	-27.37762371	9.35E-14	4.46E-12	21.99635371
ENSRNOG00000009102	7	Fermt2	ensembl	protein_coding	NA	0.91480265	8.213270627	27.34219716	9.52E-14	4.53E-12	21.58209655
ENSRNOG00000001448	5	Hip1	ensembl	protein_coding	NA	0.946184405	7.748306034	27.29122458	9.77E-14	4.62E-12	21.57128434
ENSRNOG00000018747	7	LOC102555457	ensembl	protein_coding	NA	-1.207526854	6.686920372	-27.28699411	9.79E-14	4.62E-12	21.77233169
ENSRNOG00000054140	1	Myl6	ensembl	protein_coding	NA	1.13900361	8.366481054	27.21989909	1.01E-13	4.77E-12	21.48510953
ENSRNOG00000010744	5	Nrp1	ensembl	protein_coding	NA	-1.996449602	6.460860436	-27.11901274	1.07E-13	5.00E-12	21.76602752
ENSRNOG00000014616	8	Iars1	ensembl_havana	protein_coding	NA	1.214566184	5.712716836	27.09484776	1.08E-13	5.04E-12	21.63691974
ENSRNOG00000027088	5	Ube2k	ensembl	protein_coding	NA	1.652142151	6.09060782	27.07137939	1.09E-13	5.09E-12	21.58615115
ENSRNOG00000057569	1	Ahnak	ensembl	protein_coding	NA	-0.806092659	11.70340335	-27.06399468	1.10E-13	5.09E-12	21.24105479
ENSRNOG00000001245	5	Pcbp3	ensembl	protein_coding	NA	2.285767327	4.155544652	26.93062275	1.18E-13	5.43E-12	21.76190381
ENSRNOG00000007254	7	Ttc9	ensembl	protein_coding	NA	1.177340296	5.432430737	26.92236971	1.18E-13	5.43E-12	21.59594427
ENSRNOG00000027380	6	Upk1b	ensembl	protein_coding	NA	-1.865179341	6.039018655	-26.84905709	1.23E-13	5.62E-12	21.72066461
ENSRNOG00000023400	6	Dtx3l	ensembl	protein_coding	NA	-1.954106006	7.195737207	-26.80448067	1.26E-13	5.73E-12	21.55639771
ENSRNOG00000027520	5	Pls3	ensembl	protein_coding	NA	-1.037279579	8.479468225	-26.77207308	1.28E-13	5.81E-12	21.29363086
ENSRNOG00000004033	8	Sema6a	ensembl	protein_coding	NA	-3.942495172	5.525807907	-26.66927496	1.35E-13	6.11E-12	21.38354466
ENSRNOG00000019752	5	Slc29a1	ensembl	protein_coding	NA	1.388516116	5.078765849	26.57125373	1.42E-13	6.41E-12	21.42634836
ENSRNOG00000027833	6	Fnip2	ensembl	protein_coding	NA	-1.712753919	6.146706786	-26.36820256	1.58E-13	7.11E-12	21.39109729
ENSRNOG00000026793	5	Nt5dc3	ensembl	protein_coding	NA	1.715769013	4.497743842	26.33267577	1.61E-13	7.22E-12	21.38986535
ENSRNOG00000020851	6	Aplp1	ensembl	protein_coding	NA	1.492535872	5.548504255	26.29941754	1.64E-13	7.32E-12	21.23468254
ENSRNOG00000014289	7	Arpc2	ensembl_havana	protein_coding	NA	0.814338941	8.481338486	26.2926282	1.65E-13	7.32E-12	20.9783662
ENSRNOG00000014251	7	Capn5	ensembl	protein_coding	NA	-1.666325906	6.316492872	-26.2595023	1.68E-13	7.42E-12	21.32173759
ENSRNOG00000002373	8	Akap1	ensembl	protein_coding	NA	-1.369799785	6.275746195	-26.21823572	1.72E-13	7.56E-12	21.27736736
ENSRNOG00000020441	8	Wnk4	ensembl_havana	protein_coding	NA	-3.152625494	5.889849421	-26.20355441	1.73E-13	7.59E-12	21.37933061
ENSRNOG00000003148	5	Timp2	ensembl	protein_coding	NA	-0.92214975	9.612820983	-26.18748496	1.74E-13	7.62E-12	20.89055959
ENSRNOG00000023633	4	Crabp1	ensembl	protein_coding	NA	3.539618779	1.460373501	26.18292025	1.75E-13	7.62E-12	20.94635668
ENSRNOG00000012563	7	Arhgap29	ensembl	protein_coding	NA	1.128490914	8.013331264	26.14629548	1.78E-13	7.75E-12	20.91642258
ENSRNOG00000033697	5	Casp4	ensembl	protein_coding	NA	2.053424411	3.884584428	25.87960785	2.06E-13	8.88E-12	21.19611218
ENSRNOG00000018342	7	Ctif	ensembl	protein_coding	NA	1.32685842	6.291001182	25.87916805	2.06E-13	8.88E-12	20.90005863
ENSRNOG00000011134	7	Lama2	ensembl	protein_coding	NA	-1.269598766	7.127341286	-25.82954996	2.12E-13	9.07E-12	20.93189063
ENSRNOG00000001750	7	Chrd	ensembl	protein_coding	NA	-1.150235318	7.012901165	-25.82753758	2.12E-13	9.07E-12	20.94536032
ENSRNOG00000028335	7	Fat4	ensembl_havana	protein_coding	NA	-1.616421049	6.51460275	-25.8097752	2.14E-13	9.12E-12	20.94458092
ENSRNOG00000013290	5	Nrip3	ensembl	protein_coding	NA	2.27151295	3.461130306	25.7904048	2.16E-13	9.19E-12	21.15196679
ENSRNOG00000012874	7	Rgma	ensembl_havana	protein_coding	NA	-2.293310045	6.062347053	-25.77590798	2.18E-13	9.23E-12	21.10838313
ENSRNOG00000001515	8	Map3k20	ensembl	protein_coding	NA	0.984327093	5.945908395	25.73813118	2.22E-13	9.39E-12	20.90471956
ENSRNOG00000015357	6	Bmper	ensembl	protein_coding	NA	-1.075591351	6.864009213	-25.72740426	2.24E-13	9.41E-12	20.85917454
ENSRNOG00000017558	6	Tubb2a	ensembl	protein_coding	NA	1.235364741	5.811904154	25.65001751	2.33E-13	9.78E-12	20.85056073
ENSRNOG00000009899	5	Skil	ensembl	protein_coding	NA	1.710286035	5.167694307	25.59561827	2.40E-13	1.00E-11	20.85971623
ENSRNOG00000024602	6	Plekha7	ensembl	protein_coding	NA	1.47057957	6.051412665	25.56345359	2.45E-13	1.02E-11	20.71438984
ENSRNOG00000036682	4	Pycr1	ensembl	protein_coding	NA	2.278833767	3.035092249	25.55699373	2.45E-13	1.02E-11	21.03789073
ENSRNOG00000009882	7	Ppp3ca	ensembl	protein_coding	NA	1.165205782	6.425362082	25.54901181	2.47E-13	1.02E-11	20.73078134
ENSRNOG00000012036	7	Pcsk5	ensembl	protein_coding	NA	1.095614408	6.352802452	25.49342188	2.54E-13	1.05E-11	20.68477904
ENSRNOG00000057934	1	Tmx1	ensembl	protein_coding	NA	1.01812611	7.231352333	25.47220452	2.57E-13	1.06E-11	20.60813906
ENSRNOG00000003099	6	Ubqln2	ensembl	protein_coding	NA	1.047778194	6.970382647	25.44701914	2.61E-13	1.07E-11	20.60461434
ENSRNOG00000016122	4	Hmgcr	ensembl	protein_coding	NA	1.41163235	5.175430081	25.44205461	2.61E-13	1.07E-11	20.81526734
ENSRNOG00000006766	6	Laptm4b	ensembl	protein_coding	NA	-1.146380305	7.478677569	-25.41263655	2.66E-13	1.08E-11	20.64792517
ENSRNOG00000017428	5	Map1b	ensembl	protein_coding	NA	1.023541461	8.730648089	25.38176734	2.70E-13	1.09E-11	20.41498942
ENSRNOG00000001825	7	AABR07034767.1	ensembl	protein_coding	NA	1.868966235	3.368364725	25.3388852	2.77E-13	1.12E-11	20.9135774
ENSRNOG00000027096	3	Ctsw	ensembl	protein_coding	NA	3.229971382	2.24736119	25.33210125	2.78E-13	1.12E-11	20.73777247
ENSRNOG00000006359	5	Galk1	ensembl	protein_coding	NA	1.151407667	6.49733043	25.31963223	2.80E-13	1.12E-11	20.59527425
ENSRNOG00000060237	1	Inhbb	ensembl	protein_coding	NA	-2.298801915	6.164680437	-25.31391664	2.81E-13	1.12E-11	20.8299973
ENSRNOG00000003587	7	Vegfd	ensembl	protein_coding	NA	-3.105057527	3.586350517	-25.27141132	2.87E-13	1.14E-11	20.65256904
ENSRNOG00000001417	5	Plod3	ensembl	protein_coding	NA	1.085925839	7.99621936	25.24835295	2.91E-13	1.15E-11	20.42139608
ENSRNOG00000021403	2	Rhob	ensembl	protein_coding	NA	1.129048156	7.555944624	25.246554	2.91E-13	1.15E-11	20.43428856
ENSRNOG00000024503	6	Nbas	ensembl	protein_coding	NA	1.230454129	5.184674364	25.19594911	3.00E-13	1.18E-11	20.65951786
ENSRNOG00000006368	2	Lrrn3	ensembl	protein_coding	NA	-5.817160665	5.381859724	-25.13706894	3.10E-13	1.22E-11	19.84199881
ENSRNOG00000011789	7	Cdon	ensembl	protein_coding	NA	-2.451581104	5.452163757	-25.10159085	3.16E-13	1.24E-11	20.76871907
ENSRNOG00000004890	6	Adcy8	ensembl	protein_coding	NA	2.568775144	3.034703187	25.03520287	3.28E-13	1.28E-11	20.70812229
ENSRNOG00000060665	1	Afap1	ensembl	protein_coding	NA	0.923030444	7.642227019	25.02839034	3.29E-13	1.28E-11	20.30531548
ENSRNOG00000011931	7	Smarca2	ensembl	protein_coding	NA	-1.195308751	6.182264856	-24.98848179	3.36E-13	1.31E-11	20.57670071
ENSRNOG00000016544	6	Arhgef28	ensembl	protein_coding	NA	-2.008544039	5.453592327	-24.96612884	3.41E-13	1.32E-11	20.68798195
ENSRNOG00000002163	6	Klf3	ensembl	protein_coding	NA	-1.204554071	7.134673821	-24.95158495	3.43E-13	1.32E-11	20.42231585
ENSRNOG00000006865	6	Laptm4a	ensembl	protein_coding	NA	-0.85602949	9.47768404	-24.92700616	3.48E-13	1.34E-11	20.17420801
ENSRNOG00000007324	7	Plxna2	ensembl	protein_coding	NA	-1.486578686	6.360500689	-24.8714104	3.59E-13	1.37E-11	20.55925893
ENSRNOG00000028498	5	Wdr1	ensembl	protein_coding	NA	0.913603436	7.882046688	24.86846545	3.60E-13	1.37E-11	20.19092707
ENSRNOG00000010691	7	Cmtm3	ensembl	protein_coding	NA	-1.215984767	6.062596105	-24.8407695	3.65E-13	1.39E-11	20.48704504
ENSRNOG00000000999	7	Smurf1	ensembl_havana	protein_coding	NA	1.151047474	6.240860842	24.74223248	3.86E-13	1.47E-11	20.28479493
ENSRNOG00000024703	7	Dock5	ensembl	protein_coding	NA	1.319600741	5.397322446	24.73215862	3.89E-13	1.47E-11	20.37619976
ENSRNOG00000014543	6	Tbc1d2b	ensembl	protein_coding	NA	-1.140530708	6.656832814	-24.61154041	4.16E-13	1.57E-11	20.25355618
ENSRNOG00000007393	7	Ndrg1	ensembl_havana	protein_coding	NA	1.403619929	8.478482845	24.58955022	4.21E-13	1.58E-11	20.01039618
ENSRNOG00000019484	6	Slc6a9	ensembl	protein_coding	NA	2.08153515	2.899976229	24.53601825	4.34E-13	1.63E-11	20.45419833
ENSRNOG00000002097	5	Rasl11b	ensembl	protein_coding	NA	1.696577735	4.303133321	24.51280622	4.40E-13	1.64E-11	20.35016248
ENSRNOG00000042980	2	Adam19	ensembl	protein_coding	NA	0.924929454	9.814756129	24.48920155	4.46E-13	1.66E-11	19.84171009
ENSRNOG00000014623	7	Smurf2	ensembl	protein_coding	NA	1.299835165	6.933940174	24.46749873	4.52E-13	1.68E-11	20.03241034
ENSRNOG00000018494	6	Ppp1r3c	ensembl	protein_coding	NA	-1.492651199	7.062789085	-24.46160292	4.53E-13	1.68E-11	20.20639222
ENSRNOG00000004133	6	Slc7a3	ensembl_havana	protein_coding	NA	3.30881359	1.569747864	24.39584255	4.71E-13	1.74E-11	20.32064143
ENSRNOG00000019018	6	Plat	ensembl	protein_coding	NA	-0.717448234	9.294820138	-24.38200433	4.74E-13	1.75E-11	19.83826609
ENSRNOG00000007660	4	Fntb	ensembl	protein_coding	NA	0.762153792	8.34161604	24.35690869	4.81E-13	1.76E-11	19.86535616
ENSRNOG00000009204	6	Il17re	ensembl	protein_coding	NA	-1.84528627	5.644013535	-24.31685782	4.92E-13	1.80E-11	20.31397049
ENSRNOG00000021110	4	Mllt11	ensembl	protein_coding	NA	2.064276595	3.927803781	24.30808742	4.95E-13	1.80E-11	20.29405961
ENSRNOG00000017801	7	Atf4	ensembl_havana	protein_coding	NA	1.084001187	7.642200969	24.29721779	4.98E-13	1.81E-11	19.84789655
ENSRNOG00000000900	6	Tpst1	ensembl	protein_coding	NA	-2.200708098	4.722312408	-24.29426241	4.99E-13	1.81E-11	20.32515876
ENSRNOG00000020533	4	Htra1	ensembl	protein_coding	NA	0.770762299	10.26040059	24.29056604	5.00E-13	1.81E-11	19.71798049
ENSRNOG00000016831	6	Serpinh1	ensembl	protein_coding	NA	0.773714012	10.3066537	24.18864894	5.30E-13	1.91E-11	19.61245336
ENSRNOG00000021812	4	Scx	ensembl	protein_coding	NA	2.417422097	2.951202916	24.18584214	5.31E-13	1.91E-11	20.25817754
ENSRNOG00000011136	6	Osr2	ensembl	protein_coding	NA	-3.041898916	4.889222547	-24.1662196	5.37E-13	1.92E-11	20.22660166
ENSRNOG00000016670	7	AABR07028769.1	ensembl	protein_coding	NA	1.056452199	6.17141051	24.12189193	5.51E-13	1.97E-11	19.9301317
ENSRNOG00000047712	1	Dcx	ensembl	protein_coding	NA	4.679744139	1.406323115	24.11783525	5.52E-13	1.97E-11	19.85754185
ENSRNOG00000006956	9	AABR07049085.1	ensembl_havana	protein_coding	NA	-0.978096652	7.946886834	-24.06106539	5.71E-13	2.03E-11	19.75995285
ENSRNOG00000019724	6	Ganab	ensembl	protein_coding	NA	0.761524367	9.022759455	24.05099032	5.74E-13	2.03E-11	19.63063683
ENSRNOG00000009734	4	Akr1b8	ensembl	protein_coding	NA	-1.358945797	6.992471527	-24.04698666	5.75E-13	2.03E-11	19.97395588
ENSRNOG00000031934	5	Enah	ensembl	protein_coding	NA	1.113560099	6.055931952	24.02482422	5.83E-13	2.05E-11	19.89837826
ENSRNOG00000056728	1	G6pd	ensembl	protein_coding	NA	1.06656595	6.848461684	24.01593086	5.86E-13	2.05E-11	19.77616684
ENSRNOG00000015160	5	Gem	ensembl	protein_coding	NA	-3.632652859	4.19661413	-24.01463577	5.86E-13	2.05E-11	19.60655872
ENSRNOG00000013971	7	Psat1	ensembl	protein_coding	NA	1.51626465	5.120178186	23.94004071	6.12E-13	2.14E-11	19.94502902
ENSRNOG00000016665	7	Tpra1	ensembl	protein_coding	NA	1.250171165	5.361927226	23.77983102	6.73E-13	2.34E-11	19.82567902
ENSRNOG00000009779	5	Krt8	ensembl_havana	protein_coding	NA	1.587753866	5.329213355	23.76128937	6.80E-13	2.36E-11	19.84271604
ENSRNOG00000013009	2	Ldha	ensembl	protein_coding	NA	0.893816891	10.66108513	23.72860338	6.93E-13	2.40E-11	19.33250032
ENSRNOG00000012512	7	Nexn	ensembl	protein_coding	NA	2.255140139	4.125454911	23.71522091	6.99E-13	2.41E-11	19.88817617
ENSRNOG00000004139	8	Ndel1	ensembl	protein_coding	NA	0.797376459	6.563765528	23.64829772	7.27E-13	2.50E-11	19.57146507
ENSRNOG00000003536	5	Rufy1	ensembl	protein_coding	NA	-1.531664603	5.396228888	-23.61394142	7.42E-13	2.54E-11	19.86152759
ENSRNOG00000009381	6	Mapk6	ensembl	protein_coding	NA	0.955568047	6.903159175	23.61289805	7.42E-13	2.54E-11	19.52143988
ENSRNOG00000013017	7	Arnt2	ensembl	protein_coding	NA	-3.626780423	4.438910876	-23.53910714	7.75E-13	2.64E-11	19.7405512
ENSRNOG00000021259	2	Prnp	ensembl	protein_coding	NA	-0.681536299	9.476833374	-23.52696842	7.81E-13	2.65E-11	19.30335943
ENSRNOG00000016206	7	Uvrag	ensembl	protein_coding	NA	-1.126394296	6.26842985	-23.46427243	8.10E-13	2.75E-11	19.62688367
ENSRNOG00000007152	2	Bhlhe40	ensembl	protein_coding	NA	1.323929435	7.14140551	23.40597935	8.39E-13	2.84E-11	19.39554723
ENSRNOG00000002218	5	Stbd1	ensembl	protein_coding	NA	1.942353837	3.902270303	23.39891645	8.43E-13	2.84E-11	19.78034924
ENSRNOG00000004109	7	Zfpm2	ensembl	protein_coding	NA	-1.957594063	5.250005911	-23.38873605	8.48E-13	2.85E-11	19.77366248
ENSRNOG00000000664	4	Tpst2	ensembl	protein_coding	NA	1.236601225	5.058496317	23.37821868	8.53E-13	2.86E-11	19.5896171
ENSRNOG00000025184	4	Prss35	ensembl	protein_coding	NA	1.596128636	3.515394361	23.33474338	8.76E-13	2.93E-11	19.56893551
ENSRNOG00000010325	8	Ptger3	ensembl	protein_coding	NA	-2.33258142	4.850542207	-23.31726668	8.85E-13	2.95E-11	19.74709381
ENSRNOG00000016701	7	Gng8	ensembl	protein_coding	NA	1.519471517	4.70594933	23.26706639	9.12E-13	3.03E-11	19.60141609
ENSRNOG00000026963	6	Hsp90b1	ensembl	protein_coding	NA	0.899815239	9.575149214	23.26206005	9.15E-13	3.03E-11	19.07606705
ENSRNOG00000030776	4	Sytl2	ensembl	protein_coding	NA	1.433549731	4.908614977	23.25327315	9.19E-13	3.04E-11	19.51284056
ENSRNOG00000017672	7	Akr1c14	ensembl	protein_coding	NA	-4.600987276	4.202914469	-23.21830179	9.39E-13	3.09E-11	18.94431859
ENSRNOG00000026953	3	Gpr88	ensembl	protein_coding	NA	-4.019224559	4.57641515	-23.21026368	9.43E-13	3.09E-11	19.45356488
ENSRNOG00000009946	7	Ldlr	ensembl	protein_coding	NA	1.774189117	5.916145866	23.20730504	9.45E-13	3.09E-11	19.39940784
ENSRNOG00000026415	6	Col14a1	ensembl	protein_coding	NA	-5.523321328	5.972457786	-23.20460087	9.47E-13	3.09E-11	19.07242345
ENSRNOG00000005248	6	Slc1a4	ensembl	protein_coding	NA	0.987136757	6.17769714	23.20423168	9.47E-13	3.09E-11	19.31611684
ENSRNOG00000018282	6	Gda	ensembl	protein_coding	NA	-2.69605905	5.075040033	-23.20063423	9.49E-13	3.09E-11	19.61357978
ENSRNOG00000014863	7	Reck	ensembl	protein_coding	NA	-1.001963261	7.283347232	-23.15534832	9.75E-13	3.16E-11	19.28110046
ENSRNOG00000018461	7	Pdgfrb	ensembl	protein_coding	NA	-1.154430094	8.216124181	-23.11687565	9.98E-13	3.23E-11	19.11122117
ENSRNOG00000048980	2	Gng2	ensembl	protein_coding	NA	1.355802945	4.995515549	23.09509799	1.01E-12	3.26E-11	19.39718389
ENSRNOG00000013248	5	Wwc2	ensembl	protein_coding	NA	1.004373668	6.486732131	23.0430986	1.04E-12	3.34E-11	19.19065265
ENSRNOG00000016690	6	Idi1	ensembl	protein_coding	NA	2.665309561	2.722068263	23.04305327	1.04E-12	3.34E-11	19.57154062
ENSRNOG00000019180	6	Acsl4	ensembl	protein_coding	NA	1.402526752	4.896605205	23.04155684	1.04E-12	3.34E-11	19.43410723
ENSRNOG00000020185	7	Wdr6	ensembl	protein_coding	NA	-1.365241168	6.9394352	-22.97693704	1.09E-12	3.47E-11	19.26365303
ENSRNOG00000014029	8	Klhl13	ensembl	protein_coding	NA	1.024940266	6.245649313	22.95341382	1.10E-12	3.51E-11	19.13506782
ENSRNOG00000018709	7	Patz1	ensembl	protein_coding	NA	-1.459810539	5.554928099	-22.94138946	1.11E-12	3.52E-11	19.43658044
ENSRNOG00000009019	6	Slc6a6	ensembl	protein_coding	NA	1.352418932	5.799462413	22.92655489	1.12E-12	3.54E-11	19.25021184
ENSRNOG00000000609	4	Ipmk	ensembl	protein_coding	NA	1.113283095	5.075610614	22.92267844	1.12E-12	3.54E-11	19.35930737
ENSRNOG00000018304	7	Lars1	ensembl_havana	protein_coding	NA	1.023408382	6.472349574	22.90440518	1.14E-12	3.57E-11	19.101665
ENSRNOG00000016242	4	Fzd1	ensembl	protein_coding	NA	-0.776304042	8.100680529	-22.90113228	1.14E-12	3.57E-11	18.98952614
ENSRNOG00000047276	2	AABR07044711.1	ensembl	protein_coding	NA	1.074219462	7.519841374	22.89425327	1.14E-12	3.58E-11	19.03588178
ENSRNOG00000003031	7	Atp2b4	ensembl	protein_coding	NA	1.146487437	6.257180824	22.8789309	1.15E-12	3.60E-11	19.14253745
ENSRNOG00000010107	8	AABR07025295.1	ensembl	protein_coding	NA	1.62679484	5.841362893	22.85641018	1.17E-12	3.64E-11	19.06961223
ENSRNOG00000019428	7	Higd1a	ensembl	protein_coding	NA	1.232318345	6.003893938	22.85359629	1.17E-12	3.64E-11	19.1712561
ENSRNOG00000017852	8	Nars1	ensembl	protein_coding	NA	0.899833038	6.848268057	22.84838435	1.17E-12	3.64E-11	19.01356981
ENSRNOG00000008586	8	Aldh1l2	ensembl	protein_coding	NA	1.614606963	4.163586431	22.83268033	1.19E-12	3.67E-11	19.32555535
ENSRNOG00000012582	5	Eif4ebp1	ensembl_havana	protein_coding	NA	1.233164018	6.386827444	22.82370274	1.19E-12	3.68E-11	19.09389616
ENSRNOG00000061312	1	Phf10	ensembl	protein_coding	NA	0.979930471	5.872907745	22.76276999	1.24E-12	3.81E-11	19.08814669
ENSRNOG00000013496	6	Crisp3	ensembl	protein_coding	NA	-3.257331184	3.700203759	-22.74926281	1.25E-12	3.83E-11	19.28647463
ENSRNOG00000007088	6	Xpot	ensembl	protein_coding	NA	1.225959056	5.617748415	22.74221265	1.25E-12	3.84E-11	19.07471966
ENSRNOG00000014387	4	Chac1	ensembl	protein_coding	NA	2.013092246	2.780245276	22.70972013	1.28E-12	3.90E-11	19.37760257
ENSRNOG00000009088	7	Txnrd1	ensembl	protein_coding	NA	0.804608641	6.902569821	22.60095182	1.37E-12	4.16E-11	18.86904978
ENSRNOG00000004464	7	Sel1l	ensembl	protein_coding	NA	0.690084881	8.078067355	22.58907162	1.38E-12	4.18E-11	18.76720146
ENSRNOG00000009722	7	Chd3	ensembl	protein_coding	NA	0.855382557	7.974820779	22.47882739	1.47E-12	4.47E-11	18.67576071
ENSRNOG00000016177	6	Scara3	ensembl	protein_coding	NA	-0.951353201	6.413050103	-22.42427046	1.52E-12	4.61E-11	18.92259852
ENSRNOG00000012502	4	Stk17b	ensembl_havana	protein_coding	NA	1.171258548	4.837085921	22.4155899	1.53E-12	4.62E-11	19.00526291
ENSRNOG00000002643	3	Ugdh	ensembl	protein_coding	NA	0.919193382	6.363297939	22.38014796	1.57E-12	4.71E-11	18.7818147
ENSRNOG00000015290	6	Tpi1	ensembl	protein_coding	NA	0.818840112	9.544477958	22.34530321	1.60E-12	4.81E-11	18.52059466
ENSRNOG00000011441	7	Tpd52	ensembl	protein_coding	NA	1.152867241	6.053518422	22.32945672	1.62E-12	4.84E-11	18.83968403
ENSRNOG00000042668	3	Msrb3	ensembl	protein_coding	NA	0.906225381	6.889681351	22.30596106	1.64E-12	4.90E-11	18.65377038
ENSRNOG00000002693	2	Nme1	ensembl	protein_coding	NA	1.127297031	5.207088718	22.29710017	1.65E-12	4.91E-11	18.90513317
ENSRNOG00000014776	5	Adcy7	ensembl	protein_coding	NA	1.026342638	5.697326553	22.29445648	1.65E-12	4.91E-11	18.8171525
ENSRNOG00000004500	5	Myc	ensembl_havana	protein_coding	NA	1.734744223	4.103791232	22.26102692	1.69E-12	5.00E-11	18.99644854
ENSRNOG00000011750	5	Fam180a	ensembl	protein_coding	NA	-3.263733126	2.377600094	-22.24464831	1.71E-12	5.04E-11	18.96667865
ENSRNOG00000015669	3	Kctd11	ensembl	protein_coding	NA	1.243735002	5.001796069	22.23650522	1.71E-12	5.05E-11	18.95413513
ENSRNOG00000012094	6	Ltbp2	ensembl	protein_coding	NA	1.507595176	10.33804608	22.2070445	1.75E-12	5.14E-11	18.35241552
ENSRNOG00000031789	5	Rangap1	ensembl	protein_coding	NA	1.135854738	5.180629749	22.16046111	1.80E-12	5.28E-11	18.76948683
ENSRNOG00000021438	3	Tuba1c	ensembl	protein_coding	NA	1.589686101	6.297777694	22.13052597	1.83E-12	5.36E-11	18.61307319
ENSRNOG00000015644	5	Ugcg	ensembl	protein_coding	NA	-0.9064091	7.850211326	-22.11813022	1.85E-12	5.38E-11	18.56376933
ENSRNOG00000052814	1	Ankrd27	ensembl	protein_coding	NA	1.100827431	5.918411764	22.11738017	1.85E-12	5.38E-11	18.68842367
ENSRNOG00000018404	7	Aars	ensembl	protein_coding	NA	1.0380333	6.890558371	22.11288077	1.85E-12	5.38E-11	18.50349398
ENSRNOG00000004208	5	Crim1	ensembl	protein_coding	NA	1.125079972	6.070918035	22.1067971	1.86E-12	5.38E-11	18.65839209
ENSRNOG00000008414	8	Bsg	ensembl	protein_coding	NA	0.653548754	9.942666662	22.10509706	1.86E-12	5.38E-11	18.34377814
ENSRNOG00000007779	7	Kank4	ensembl	protein_coding	NA	-2.680836447	2.424217835	-22.05103434	1.93E-12	5.56E-11	18.79835972
ENSRNOG00000060349	1	Fam3c	ensembl	protein_coding	NA	1.123973676	5.195841505	22.01732692	1.97E-12	5.66E-11	18.71688366
ENSRNOG00000031743	5	Gbp2	ensembl	protein_coding	NA	-1.257192691	7.58536688	-21.98848872	2.00E-12	5.75E-11	18.55082802
ENSRNOG00000013179	5	Tinagl1	ensembl	protein_coding	NA	1.271229343	5.185378492	21.97972992	2.01E-12	5.77E-11	18.70703011
ENSRNOG00000003206	7	Actr3	ensembl	protein_coding	NA	0.732577111	8.089335927	21.96374915	2.04E-12	5.82E-11	18.3417068
ENSRNOG00000015441	7	Il4r	ensembl	protein_coding	NA	-1.126094721	6.180494267	-21.9505591	2.05E-12	5.85E-11	18.60875104
ENSRNOG00000013963	7	Il6st	ensembl	protein_coding	NA	-0.86842985	7.761686929	-21.91461362	2.10E-12	5.97E-11	18.37640745
ENSRNOG00000023463	5	Parp9	ensembl	protein_coding	NA	-1.48042033	6.582526273	-21.91204031	2.10E-12	5.97E-11	18.66657014
ENSRNOG00000005053	2	Egln3	ensembl	protein_coding	NA	1.316771154	6.895413119	21.90798242	2.11E-12	5.97E-11	18.47515088
ENSRNOG00000012386	6	Zbtb38	ensembl	protein_coding	NA	0.936743092	5.77837863	21.90418579	2.11E-12	5.97E-11	18.56974992
ENSRNOG00000014137	7	Fbln1	ensembl	protein_coding	NA	-1.276998738	7.29064676	-21.85795897	2.18E-12	6.13E-11	18.50605347
ENSRNOG00000011016	7	Slc7a2	ensembl	protein_coding	NA	1.395662831	7.237345419	21.83901054	2.20E-12	6.19E-11	18.38057544
ENSRNOG00000031232	5	Nrp2	ensembl	protein_coding	NA	0.766599159	9.06248943	21.83249658	2.21E-12	6.20E-11	18.18554304
ENSRNOG00000008187	7	Ubash3b	ensembl	protein_coding	NA	1.560192217	3.390813929	21.81500778	2.24E-12	6.26E-11	18.79764688
ENSRNOG00000001517	6	Pdk1	ensembl	protein_coding	NA	1.084639209	5.936708802	21.76824791	2.30E-12	6.43E-11	18.50735539
ENSRNOG00000012956	6	Tgm2	ensembl	protein_coding	NA	-0.840056492	7.441963477	-21.73638514	2.35E-12	6.55E-11	18.3621505
ENSRNOG00000043044	3	Cnn2	ensembl_havana	protein_coding	NA	1.107093353	6.186127418	21.71029399	2.39E-12	6.65E-11	18.32147035
ENSRNOG00000010076	5	Pkp1	ensembl	protein_coding	NA	1.326815627	6.759198285	21.69470173	2.42E-12	6.70E-11	18.34537891
ENSRNOG00000009636	5	Scrn1	ensembl	protein_coding	NA	-1.384950969	5.615393203	-21.668371	2.46E-12	6.80E-11	18.57984982
ENSRNOG00000018630	7	LOC108351137	ensembl	protein_coding	NA	0.8802129	11.37677055	21.63503755	2.51E-12	6.93E-11	17.93698115
ENSRNOG00000004589	7	Galnt16	ensembl	protein_coding	NA	-0.822684512	7.275101833	-21.62302414	2.53E-12	6.96E-11	18.23946656
ENSRNOG00000009205	6	Lmo4	ensembl	protein_coding	NA	1.042145562	5.119481266	21.61523165	2.54E-12	6.98E-11	18.44279526
ENSRNOG00000013653	5	Pdlim7	ensembl	protein_coding	NA	1.378475365	5.574546971	21.53974609	2.67E-12	7.31E-11	18.27887944
ENSRNOG00000020385	3	Fads3	ensembl	protein_coding	NA	1.205571945	4.945420868	21.53489529	2.68E-12	7.31E-11	18.42291593
ENSRNOG00000049560	2	Glul	ensembl	protein_coding	NA	-0.901216436	7.558709238	-21.5331017	2.68E-12	7.31E-11	18.20235807
ENSRNOG00000047768	2	Lamb2	ensembl	protein_coding	NA	-1.062374829	8.198706787	-21.49814146	2.74E-12	7.46E-11	18.08434236
ENSRNOG00000005332	6	Csdc2	ensembl	protein_coding	NA	2.058534145	2.98873971	21.48142588	2.77E-12	7.53E-11	18.61137113
ENSRNOG00000059510	1	AABR07027870.1	ensembl	protein_coding	NA	-1.322540011	5.089599803	-21.4779746	2.78E-12	7.53E-11	18.57094307
ENSRNOG00000014096	6	Nr3c1	ensembl	protein_coding	NA	-1.07863794	6.880582382	-21.46958881	2.79E-12	7.55E-11	18.24042436
ENSRNOG00000002146	5	Pkd2	ensembl	protein_coding	NA	0.963986696	6.781947854	21.44300347	2.84E-12	7.66E-11	18.10840782
ENSRNOG00000009832	6	Slc39a14	ensembl	protein_coding	NA	1.175102237	5.778754714	21.43751007	2.85E-12	7.67E-11	18.22654679
ENSRNOG00000004359	7	Wars1	ensembl	protein_coding	NA	1.107035401	6.020044298	21.40219084	2.92E-12	7.83E-11	18.16140608
ENSRNOG00000000913	8	Gusb	ensembl	protein_coding	NA	-1.304538928	6.272560318	-21.38824368	2.94E-12	7.89E-11	18.28151007
ENSRNOG00000014654	2	LOC691807	ensembl	protein_coding	NA	1.11254739	6.023211868	21.37543316	2.97E-12	7.94E-11	18.20651128
ENSRNOG00000012820	8	Add3	ensembl	protein_coding	NA	-1.308448064	5.948520463	-21.37065939	2.98E-12	7.94E-11	18.39604725
ENSRNOG00000009956	8	Wnk1	ensembl	protein_coding	NA	0.722036977	8.397187721	21.36556975	2.99E-12	7.95E-11	17.93127352
ENSRNOG00000007345	7	Amot	ensembl	protein_coding	NA	-0.873746719	6.853053821	-21.35969467	3.00E-12	7.96E-11	18.05312071
ENSRNOG00000026407	6	Fam184a	ensembl	protein_coding	NA	1.552793181	4.960987872	21.33040472	3.06E-12	8.10E-11	18.30564892
ENSRNOG00000020027	8	Arhgef2	ensembl_havana	protein_coding	NA	0.839995103	7.101131004	21.32647493	3.06E-12	8.10E-11	17.99803981
ENSRNOG00000015619	7	Agfg1	ensembl	protein_coding	NA	1.159776525	5.515923633	21.32409165	3.07E-12	8.10E-11	18.21053352
ENSRNOG00000061484	1	Adamts2	ensembl	protein_coding	NA	-1.107796718	7.418489043	-21.31726053	3.08E-12	8.12E-11	18.01814994
ENSRNOG00000036689	2	P4hb	ensembl	protein_coding	NA	0.627230405	10.92241472	21.29231508	3.13E-12	8.23E-11	17.71298429
ENSRNOG00000014243	8	Pear1	ensembl_havana	protein_coding	NA	-1.30848627	6.095912294	-21.25179304	3.22E-12	8.43E-11	18.20069248
ENSRNOG00000011000	7	Rims1	ensembl	protein_coding	NA	2.188672224	3.414051741	21.22374994	3.28E-12	8.56E-11	18.42463786
ENSRNOG00000018454	7	Apoe	ensembl	protein_coding	NA	-5.379082734	4.398968563	-21.22266109	3.28E-12	8.56E-11	17.93268806
ENSRNOG00000013011	7	Dnajb4	ensembl	protein_coding	NA	1.241152808	6.080633753	21.20008929	3.33E-12	8.64E-11	18.03143091
ENSRNOG00000013048	7	Pde7a	ensembl	protein_coding	NA	1.093607391	5.484010441	21.19847353	3.33E-12	8.64E-11	18.09364918
ENSRNOG00000017731	4	Agpat4	ensembl	protein_coding	NA	-1.219783755	6.460947398	-21.19679787	3.34E-12	8.64E-11	18.15597007
ENSRNOG00000042189	2	Rab31	ensembl	protein_coding	NA	-0.709106681	8.38864703	-21.19552687	3.34E-12	8.64E-11	17.84075808
ENSRNOG00000021031	7	Grn	ensembl	protein_coding	NA	-0.769035331	9.763806316	-21.18649402	3.36E-12	8.65E-11	17.7533086
ENSRNOG00000004693	8	Pbx1	ensembl	protein_coding	NA	-0.950236581	6.908920202	-21.18599899	3.36E-12	8.65E-11	18.01658058
ENSRNOG00000019536	5	Smim3	ensembl_havana	protein_coding	NA	0.915671743	5.514943364	21.1421783	3.46E-12	8.89E-11	18.08006338
ENSRNOG00000019742	5	Stat3	ensembl	protein_coding	NA	-0.679696006	7.853998784	-21.12212203	3.50E-12	8.99E-11	17.84692079
ENSRNOG00000004861	7	Itga4	ensembl_havana	protein_coding	NA	2.314525283	1.971760183	21.06382671	3.64E-12	9.32E-11	18.34077578
ENSRNOG00000017260	6	Cdr2	ensembl	protein_coding	NA	1.257705026	4.188866587	21.04485476	3.69E-12	9.41E-11	18.12859326
ENSRNOG00000003349	6	LOC103693323	ensembl	protein_coding	NA	-4.9701475	4.359617201	-21.03640474	3.71E-12	9.45E-11	17.44404966
ENSRNOG00000045683	2	LOC102553715	ensembl	protein_coding	NA	-0.738979125	7.913026781	-20.97725895	3.85E-12	9.80E-11	17.61447647
ENSRNOG00000009482	3	Emx2	ensembl	protein_coding	NA	-1.220316442	5.757971187	-20.97029392	3.87E-12	9.83E-11	18.10742404
ENSRNOG00000050317	2	Uhrf1bp1l	ensembl	protein_coding	NA	0.761012476	6.03400783	20.9492715	3.93E-12	9.94E-11	17.87992819
ENSRNOG00000019228	5	Pik3r2	ensembl	protein_coding	NA	-1.01105578	6.875127252	-20.94308369	3.94E-12	9.96E-11	17.86770943
ENSRNOG00000009276	7	Schip1	ensembl	protein_coding	NA	1.173958634	4.472822752	20.93954606	3.95E-12	9.97E-11	18.09578774
ENSRNOG00000018574	6	Qsox2	ensembl	protein_coding	NA	1.268170422	5.282595372	20.92025032	4.00E-12	1.01E-10	17.94139022
ENSRNOG00000060949	1	Anxa8	ensembl	protein_coding	NA	0.927246773	6.21946664	20.90456941	4.04E-12	1.02E-10	17.82510245
ENSRNOG00000005506	7	Arhgef5	ensembl	protein_coding	NA	1.071966063	5.921202539	20.90097658	4.05E-12	1.02E-10	17.85544723
ENSRNOG00000042359	2	Pigk	ensembl	protein_coding	NA	1.072081368	6.443758145	20.89509918	4.07E-12	1.02E-10	17.7948616
ENSRNOG00000027938	5	Jcad	ensembl	protein_coding	NA	1.55682696	4.535735343	20.8760544	4.12E-12	1.03E-10	17.99751098
ENSRNOG00000003832	7	Vash2	ensembl	protein_coding	NA	-1.356262916	5.484401639	-20.87088842	4.13E-12	1.03E-10	18.02109682
ENSRNOG00000000567	7	Unc5b	ensembl	protein_coding	NA	1.280334561	7.775928421	20.86461047	4.15E-12	1.03E-10	17.58451448
ENSRNOG00000007159	3	Ccl2	ensembl	protein_coding	NA	2.74764752	3.146428398	20.85823135	4.17E-12	1.03E-10	18.2007839
ENSRNOG00000008000	3	Syt13	ensembl	protein_coding	NA	-1.728804379	5.012966321	-20.83910387	4.22E-12	1.05E-10	18.14301126
ENSRNOG00000030920	5	Rtn4r	ensembl	protein_coding	NA	4.503802219	1.645465552	20.82204572	4.27E-12	1.05E-10	17.8674732
ENSRNOG00000002413	6	Gpc4	ensembl	protein_coding	NA	-0.865662376	7.504958753	-20.82182071	4.27E-12	1.05E-10	17.64533472
ENSRNOG00000048924	2	Islr	ensembl	protein_coding	NA	-3.169116962	4.18863509	-20.81991987	4.28E-12	1.05E-10	18.15666646
ENSRNOG00000009892	5	Adamts15	ensembl	protein_coding	NA	-6.985024835	3.968715927	-20.78835386	4.37E-12	1.07E-10	16.19443035
ENSRNOG00000008016	6	Ckap4	ensembl	protein_coding	NA	0.734713958	8.745192191	20.73673531	4.52E-12	1.11E-10	17.45056938
ENSRNOG00000010977	6	Igfbp6	ensembl	protein_coding	NA	-1.394766581	7.966677101	-20.71733346	4.58E-12	1.12E-10	17.66028818
ENSRNOG00000043094	3	Oxct1	ensembl	protein_coding	NA	1.062889584	4.949255301	20.71150911	4.60E-12	1.12E-10	17.8721772
ENSRNOG00000013867	4	Fgf1	ensembl	protein_coding	NA	3.055142285	2.572272489	20.67904892	4.70E-12	1.14E-10	17.98941746
ENSRNOG00000004342	7	Ahr	ensembl	protein_coding	NA	1.002782759	7.022944717	20.67545428	4.71E-12	1.15E-10	17.53402331
ENSRNOG00000005574	7	Adamts8	ensembl	protein_coding	NA	-1.418855616	4.855363343	-20.62034595	4.89E-12	1.19E-10	18.01574076
ENSRNOG00000007587	6	Tcp11l2	ensembl	protein_coding	NA	-1.831437568	4.996888839	-20.53599971	5.17E-12	1.25E-10	17.98390106
ENSRNOG00000002488	3	Galnt10	ensembl	protein_coding	NA	1.252912696	5.904206152	20.50216537	5.29E-12	1.28E-10	17.55697053
ENSRNOG00000016731	8	Tpm2	ensembl	protein_coding	NA	0.774966712	8.311206368	20.50033853	5.30E-12	1.28E-10	17.31188782
ENSRNOG00000011077	7	Tjp1	ensembl	protein_coding	NA	-0.728808564	8.551467443	-20.49918817	5.30E-12	1.28E-10	17.33756976
ENSRNOG00000018166	7	Prkab2	ensembl	protein_coding	NA	1.41805227	5.431511625	20.47673419	5.39E-12	1.29E-10	17.64655714
ENSRNOG00000053766	1	Ramp3	ensembl	protein_coding	NA	-1.280443996	5.974634551	-20.43432435	5.54E-12	1.33E-10	17.560851
ENSRNOG00000005067	5	Zfp36l2	ensembl	protein_coding	NA	-0.975575156	7.636391397	-20.35816993	5.84E-12	1.40E-10	17.37466003
ENSRNOG00000006877	7	Efnb1	ensembl_havana	protein_coding	NA	-0.754546875	7.635662633	-20.34044154	5.91E-12	1.41E-10	17.33706312
ENSRNOG00000014034	7	Olfml2a	ensembl	protein_coding	NA	-6.423841711	3.506282461	-20.31562802	6.01E-12	1.43E-10	15.84388963
ENSRNOG00000048812	2	Gpx1	ensembl	protein_coding	NA	-0.791348077	8.071392574	-20.2976218	6.08E-12	1.45E-10	17.25988476
ENSRNOG00000025371	5	Spry1	ensembl	protein_coding	NA	-1.169295891	5.841276886	-20.26303418	6.23E-12	1.48E-10	17.51144791
ENSRNOG00000054420	1	Vdr	ensembl	protein_coding	NA	1.999425148	2.839070469	20.25446537	6.26E-12	1.48E-10	17.73101172
ENSRNOG00000029449	4	Ror1	ensembl	protein_coding	NA	-3.146692541	3.249337339	-20.2311474	6.37E-12	1.50E-10	17.4527004
ENSRNOG00000010984	6	Anxa11	ensembl_havana	protein_coding	NA	-0.965024622	7.447184508	-20.22204077	6.40E-12	1.51E-10	17.27051384
ENSRNOG00000023753	7	Afdn	ensembl	protein_coding	NA	1.160573115	5.913348368	20.21543011	6.43E-12	1.51E-10	17.32955498
ENSRNOG00000008144	7	Irf1	ensembl	protein_coding	NA	-1.541243046	4.869325828	-20.18967004	6.55E-12	1.54E-10	17.73611504
ENSRNOG00000017146	7	Nfatc1	ensembl	protein_coding	NA	1.593765695	5.52049897	20.18671711	6.56E-12	1.54E-10	17.36410438
ENSRNOG00000009712	7	Gale	ensembl	protein_coding	NA	1.542362354	4.485118142	20.16530351	6.66E-12	1.56E-10	17.59934263
ENSRNOG00000009066	6	Thra	ensembl	protein_coding	NA	-1.023500897	5.872833989	-20.11654575	6.89E-12	1.61E-10	17.44635766
ENSRNOG00000011032	7	Lhfpl2	ensembl	protein_coding	NA	-1.037715946	6.773900907	-20.09504125	6.99E-12	1.63E-10	17.33908002
ENSRNOG00000017447	5	Eif2s2	ensembl	protein_coding	NA	0.952944572	6.638048276	20.085172	7.04E-12	1.64E-10	17.15914572
ENSRNOG00000018566	6	Ctsl	ensembl	protein_coding	NA	-0.649677182	9.562151308	-20.07616891	7.08E-12	1.64E-10	16.99044312
ENSRNOG00000005195	6	Cst3	ensembl	protein_coding	NA	-1.311143588	7.538686299	-20.05517003	7.18E-12	1.67E-10	17.16455799
ENSRNOG00000038960	1	RGD1309362	ensembl	protein_coding	NA	-1.85664141	6.741321429	-20.05156327	7.20E-12	1.67E-10	17.32700781
ENSRNOG00000033734	6	Tnnt2	ensembl	protein_coding	NA	-4.712247147	2.773798656	-20.04487003	7.23E-12	1.67E-10	16.51514801
ENSRNOG00000059344	1	Tpcn1	ensembl	protein_coding	NA	-1.124549865	6.251708629	-19.99870619	7.47E-12	1.72E-10	17.3162633
ENSRNOG00000020660	7	Cfl1	ensembl	protein_coding	NA	0.646191736	9.209065768	19.97432908	7.60E-12	1.74E-10	16.87053705
ENSRNOG00000010489	7	Samd4a	ensembl	protein_coding	NA	1.8061336	3.764548353	19.97402692	7.60E-12	1.74E-10	17.5069693
ENSRNOG00000003635	4	Disp1	ensembl	protein_coding	NA	-1.032428181	5.55305408	-19.9670366	7.63E-12	1.75E-10	17.3766857
ENSRNOG00000053468	1	Tuba1b	ensembl	protein_coding	NA	0.617806544	9.342884545	19.96192681	7.66E-12	1.75E-10	16.8554375
ENSRNOG00000019822	4	Gadd45b	ensembl	protein_coding	NA	2.387365318	4.378756684	19.87111427	8.16E-12	1.86E-10	17.334877
ENSRNOG00000008880	7	Nrk	ensembl_havana	protein_coding	NA	-1.791789073	5.061842165	-19.85355075	8.26E-12	1.88E-10	17.42266448
ENSRNOG00000047598	1	Ctdsp2	ensembl	protein_coding	NA	-1.032086335	5.608749356	-19.85003564	8.28E-12	1.88E-10	17.30528951
ENSRNOG00000060753	1	Esyt1	ensembl	protein_coding	NA	0.888267068	6.25085828	19.84902081	8.29E-12	1.88E-10	17.05749875
ENSRNOG00000038686	4	Ap1s2	ensembl	protein_coding	NA	-1.844256656	4.915311746	-19.77903597	8.70E-12	1.97E-10	17.37732673
ENSRNOG00000017087	7	Man1c1	ensembl	protein_coding	NA	-1.325220174	4.945748955	-19.7725741	8.74E-12	1.98E-10	17.3414081
ENSRNOG00000015980	6	Dclre1c	ensembl	protein_coding	NA	1.712926522	4.228874414	19.69623338	9.22E-12	2.08E-10	17.27557941
ENSRNOG00000012929	6	Wsb1	ensembl	protein_coding	NA	0.780325336	7.219346264	19.68840625	9.27E-12	2.09E-10	16.82500364
ENSRNOG00000005871	6	Il1rn	ensembl	protein_coding	NA	-2.563585812	5.683465144	-19.65826622	9.47E-12	2.13E-10	17.35432279
ENSRNOG00000007583	7	Pygb	ensembl	protein_coding	NA	-0.917551844	6.608161175	-19.64822117	9.54E-12	2.14E-10	16.98089026
ENSRNOG00000051615	1	Hmgn2	ensembl	protein_coding	NA	-0.903635886	6.789119456	-19.61558326	9.76E-12	2.19E-10	16.92016439
ENSRNOG00000054080	1	Cgnl1	ensembl	protein_coding	NA	-1.617233943	4.165700054	-19.51769422	1.05E-11	2.33E-10	17.28368528
ENSRNOG00000002210	6	Hsd17b11	ensembl	protein_coding	NA	-1.217988181	5.57003527	-19.5149705	1.05E-11	2.33E-10	17.12237485
ENSRNOG00000000321	5	Cd24	ensembl	protein_coding	NA	-1.160954356	5.868723925	-19.51493586	1.05E-11	2.33E-10	17.05549676
ENSRNOG00000010588	8	Tns2	ensembl	protein_coding	NA	-1.385033585	7.199919868	-19.49206713	1.06E-11	2.37E-10	16.82614559
ENSRNOG00000017309	7	Rsrp1	ensembl	protein_coding	NA	-1.050498238	7.613012639	-19.45633395	1.09E-11	2.42E-10	16.69063307
ENSRNOG00000015346	7	Obsl1	ensembl	protein_coding	NA	-0.997423896	7.162464219	-19.36900855	1.16E-11	2.57E-10	16.66553318
ENSRNOG00000017227	7	Ppme1	ensembl	protein_coding	NA	0.937507449	6.21825542	19.34860923	1.18E-11	2.61E-10	16.69513891
ENSRNOG00000023317	4	Colgalt1	ensembl	protein_coding	NA	0.754940704	7.243756766	19.34413264	1.18E-11	2.61E-10	16.55978654
ENSRNOG00000004084	7	Lratd1	ensembl	protein_coding	NA	3.790179313	0.710948701	19.3383875	1.19E-11	2.62E-10	16.7927554
ENSRNOG00000024629	6	Hadha	ensembl	protein_coding	NA	-0.736413179	7.361821342	-19.31852121	1.20E-11	2.65E-10	16.58743327
ENSRNOG00000034015	3	Capn2	ensembl	protein_coding	NA	0.555484697	8.278087608	19.31291448	1.21E-11	2.66E-10	16.46024411
ENSRNOG00000057880	1	Myh11	ensembl	protein_coding	NA	0.878629616	7.137990824	19.31035579	1.21E-11	2.66E-10	16.63778221
ENSRNOG00000001547	5	Agps	ensembl	protein_coding	NA	1.16817694	5.022947866	19.30495626	1.22E-11	2.66E-10	16.85922549
ENSRNOG00000009795	8	Nfib	ensembl	protein_coding	NA	-1.281977478	5.229676461	-19.29599764	1.22E-11	2.67E-10	17.00266054
ENSRNOG00000013816	5	Cmas	ensembl	protein_coding	NA	1.015254864	5.028411152	19.28289506	1.24E-11	2.69E-10	16.8583941
ENSRNOG00000020812	3	Gys1	ensembl	protein_coding	NA	0.933832662	7.970810956	19.27868513	1.24E-11	2.70E-10	16.47198677
ENSRNOG00000013836	8	Arhgap17	ensembl	protein_coding	NA	-0.919558539	6.338975533	-19.25739862	1.26E-11	2.73E-10	16.72213651
ENSRNOG00000016968	8	Gramd4	ensembl	protein_coding	NA	-0.826034156	6.819326374	-19.17128743	1.34E-11	2.90E-10	16.58647839
ENSRNOG00000010763	4	Fam181b	ensembl	protein_coding	NA	1.264137636	5.944315498	19.17126385	1.34E-11	2.90E-10	16.58156673
ENSRNOG00000026302	3	Lrrn4cl	ensembl	protein_coding	NA	-3.631148375	4.083656266	-19.15811932	1.35E-11	2.92E-10	16.66125578
ENSRNOG00000009592	6	Cyb5r3	ensembl	protein_coding	NA	-0.816422171	7.86058195	-19.15529411	1.35E-11	2.92E-10	16.44670192
ENSRNOG00000006831	7	Pgr	ensembl	protein_coding	NA	-1.762905516	5.959366789	-19.15509009	1.35E-11	2.92E-10	16.7680797
ENSRNOG00000046202	2	Metrnl	ensembl	protein_coding	NA	-1.533827011	5.538149898	-19.14739145	1.36E-11	2.93E-10	16.86218635
ENSRNOG00000002680	7	Lamc1	ensembl_havana	protein_coding	NA	-0.77069216	9.337152834	-19.11527765	1.39E-11	2.99E-10	16.24986692
ENSRNOG00000017441	8	Tpm3	ensembl	protein_coding	NA	0.639776891	7.729513762	19.09994268	1.41E-11	3.02E-10	16.32363078
ENSRNOG00000001254	6	Col6a2	ensembl	protein_coding	NA	-0.769502476	11.21805407	-19.09219949	1.42E-11	3.02E-10	16.10727314
ENSRNOG00000000569	6	Vsir	ensembl	protein_coding	NA	-2.253979342	4.959172642	-19.08960331	1.42E-11	3.02E-10	16.99802084
ENSRNOG00000018991	6	Gsn	ensembl	protein_coding	NA	0.652044782	8.747840555	19.08943142	1.42E-11	3.02E-10	16.25820967
ENSRNOG00000027024	5	Rgs16	ensembl	protein_coding	NA	3.461791533	0.971273624	19.08216388	1.43E-11	3.03E-10	16.69832023
ENSRNOG00000004516	5	Itgbl1	ensembl	protein_coding	NA	-2.288456891	4.437823668	-19.06522057	1.45E-11	3.07E-10	16.97933165
ENSRNOG00000010208	7	Timp1	ensembl	protein_coding	NA	0.850390281	7.048100326	19.05740351	1.45E-11	3.08E-10	16.3493373
ENSRNOG00000016460	7	Clu	ensembl	protein_coding	NA	-1.35909206	7.392309377	-19.0366661	1.48E-11	3.12E-10	16.43006412
ENSRNOG00000010682	7	Clcn3	ensembl	protein_coding	NA	1.210675108	4.410183952	19.02326742	1.49E-11	3.14E-10	16.75969213
ENSRNOG00000007648	5	Rab11b	ensembl	protein_coding	NA	-1.057364762	7.26298215	-18.977024	1.54E-11	3.25E-10	16.3450872
ENSRNOG00000010058	6	Spry2	ensembl	protein_coding	NA	-1.627691156	5.024409684	-18.97311394	1.55E-11	3.25E-10	16.79690525
ENSRNOG00000050534	2	Gcnt1	ensembl	protein_coding	NA	-2.861658421	4.837722633	-18.94706326	1.57E-11	3.31E-10	16.86698493
ENSRNOG00000002215	7	Mylk	ensembl	protein_coding	NA	-0.633415587	8.117150635	-18.93288956	1.59E-11	3.33E-10	16.17906137
ENSRNOG00000021144	5	Cebpg	ensembl	protein_coding	NA	1.061218135	5.871530321	18.88837879	1.64E-11	3.44E-10	16.3675603
ENSRNOG00000014872	7	Sec24d	ensembl	protein_coding	NA	0.750074874	6.926949607	18.86620101	1.67E-11	3.49E-10	16.19761253
ENSRNOG00000010584	7	Tmem123	ensembl	protein_coding	NA	0.752571142	6.29339969	18.80529388	1.75E-11	3.64E-10	16.27664282
ENSRNOG00000005796	7	Ctnna1	ensembl	protein_coding	NA	0.512315805	9.182475842	18.75575411	1.81E-11	3.77E-10	15.95642919
ENSRNOG00000015079	7	Ddost	ensembl	protein_coding	NA	0.782761344	7.703338715	18.74651541	1.82E-11	3.78E-10	16.0736599
ENSRNOG00000010557	3	Smarcd2	ensembl	protein_coding	NA	-0.853480262	7.130797646	-18.74607031	1.82E-11	3.78E-10	16.24410055
ENSRNOG00000000413	5	Pln	ensembl	protein_coding	NA	-2.390475116	5.149567053	-18.73398297	1.84E-11	3.81E-10	16.72205985
ENSRNOG00000022523	5	Fkbp5	ensembl	protein_coding	NA	1.657445286	3.343231605	18.71847662	1.86E-11	3.84E-10	16.59716617
ENSRNOG00000008943	7	Penk	ensembl	protein_coding	NA	-2.59776941	3.293051239	-18.71742325	1.86E-11	3.84E-10	16.72277501
ENSRNOG00000018884	7	Ttc13	ensembl	protein_coding	NA	0.83780574	6.326643296	18.70042142	1.89E-11	3.89E-10	16.18839352
ENSRNOG00000013102	8	Entpd2	ensembl	protein_coding	NA	-2.656813688	4.184091482	-18.6723445	1.93E-11	3.96E-10	16.67048833
ENSRNOG00000018176	7	Rab6a	ensembl	protein_coding	NA	0.749243264	7.383569948	18.67159947	1.93E-11	3.96E-10	16.01791444
ENSRNOG00000016538	5	Itga8	ensembl	protein_coding	NA	-1.215725902	6.005326422	-18.64685719	1.96E-11	4.02E-10	16.34185452
ENSRNOG00000017895	7	Eno1	ensembl	protein_coding	NA	0.532933188	11.1679136	18.64009396	1.97E-11	4.03E-10	15.74192605
ENSRNOG00000001704	7	Runx1	ensembl	protein_coding	NA	1.61877162	4.688941712	18.5840738	2.06E-11	4.20E-10	16.31190364
ENSRNOG00000047158	2	Selenbp1	ensembl	protein_coding	NA	-4.146491789	3.68385478	-18.55778018	2.10E-11	4.27E-10	15.86341693
ENSRNOG00000016246	5	Tshz1	ensembl	protein_coding	NA	-1.178817658	5.309578628	-18.55033487	2.11E-11	4.29E-10	16.36948043
ENSRNOG00000046005	1	Scd2	ensembl	protein_coding	NA	0.737859968	10.092184	18.54885921	2.11E-11	4.29E-10	15.74895731
ENSRNOG00000008137	6	Cdk18	ensembl	protein_coding	NA	1.335455188	4.563345009	18.54198297	2.12E-11	4.30E-10	16.40227313
ENSRNOG00000056246	1	Gls	ensembl	protein_coding	NA	1.737190333	7.510100184	18.53067248	2.14E-11	4.33E-10	15.87242565
ENSRNOG00000034066	5	Hspa8	ensembl	protein_coding	NA	-0.626736614	10.06302826	-18.52831446	2.14E-11	4.33E-10	15.74286719
ENSRNOG00000016343	7	Dkk3	ensembl	protein_coding	NA	-0.565891326	9.443997242	-18.48149461	2.22E-11	4.48E-10	15.75726383
ENSRNOG00000017194	5	Prdx1	ensembl	protein_coding	NA	0.711185664	7.817341279	18.4642353	2.25E-11	4.53E-10	15.86011116
ENSRNOG00000007650	5	Cd63	ensembl	protein_coding	NA	-0.605012466	9.26164089	-18.43003795	2.30E-11	4.64E-10	15.73129075
ENSRNOG00000021678	5	Alkbh3	ensembl	protein_coding	NA	1.373766467	4.33226277	18.41546856	2.33E-11	4.68E-10	16.34861028
ENSRNOG00000056228	1	Atp10a	ensembl	protein_coding	NA	1.056397054	5.830755377	18.37985541	2.39E-11	4.80E-10	16.03886111
ENSRNOG00000009222	6	Epha2	ensembl	protein_coding	NA	1.079758568	5.897018603	18.3333222	2.48E-11	4.96E-10	15.97575886
ENSRNOG00000016924	8	Acly	ensembl	protein_coding	NA	0.79099283	7.456629034	18.29419783	2.55E-11	5.10E-10	15.72083165
ENSRNOG00000016356	7	Got1	ensembl	protein_coding	NA	0.894300767	5.522518251	18.2922503	2.56E-11	5.10E-10	16.00166937
ENSRNOG00000042499	1	LOC100364435	ensembl	protein_coding	NA	0.659338065	10.92588185	18.27540842	2.59E-11	5.15E-10	15.44272108
ENSRNOG00000028624	5	Kif26b	ensembl	protein_coding	NA	1.671080033	3.207462583	18.23082098	2.68E-11	5.32E-10	16.06798447
ENSRNOG00000011015	6	Hivep2	ensembl_havana	protein_coding	NA	-1.032831862	6.586383	-18.22630217	2.69E-11	5.33E-10	15.86059579
ENSRNOG00000015987	7	Rap1gds1	ensembl	protein_coding	NA	0.961419486	5.704073514	18.22069648	2.70E-11	5.34E-10	15.88466712
ENSRNOG00000027245	4	Tdrp	ensembl	protein_coding	NA	1.407798267	4.075110944	18.1953053	2.75E-11	5.44E-10	16.15583134
ENSRNOG00000011292	6	NEWGENE_621351	ensembl	protein_coding	NA	1.968468631	13.19332339	18.17281162	2.80E-11	5.52E-10	15.20638066
ENSRNOG00000008245	7	AABR07054614.1	ensembl	protein_coding	NA	-0.677398253	7.960613726	-18.16781015	2.81E-11	5.53E-10	15.64156052
ENSRNOG00000043007	3	Rcn3	ensembl	protein_coding	NA	0.680058043	7.714758621	18.16697172	2.81E-11	5.53E-10	15.6089494
ENSRNOG00000021129	7	RGD1308428	ensembl_havana	protein_coding	NA	0.78150438	6.712662756	18.16199871	2.82E-11	5.54E-10	15.65781172
ENSRNOG00000058249	1	Pgk1	ensembl_havana	protein_coding	NA	0.814027142	11.16813694	18.15923054	2.82E-11	5.54E-10	15.37615973
ENSRNOG00000007529	4	Bmf	ensembl	protein_coding	NA	-2.022848848	3.725373086	-18.13599094	2.87E-11	5.63E-10	16.28354544
ENSRNOG00000010666	6	Ccn5	ensembl	protein_coding	NA	-5.346399022	3.556963699	-18.12006836	2.91E-11	5.69E-10	15.60385109
ENSRNOG00000021062	5	Fxyd5	ensembl	protein_coding	NA	0.978838551	6.073882802	18.10845075	2.94E-11	5.73E-10	15.78667418
ENSRNOG00000054172	1	Ctnnb1	ensembl	protein_coding	NA	-0.600555265	8.494787932	-18.10606005	2.94E-11	5.73E-10	15.5163114
ENSRNOG00000003736	7	Col5a2	ensembl	protein_coding	NA	0.580825946	11.48105137	18.10204599	2.95E-11	5.74E-10	15.24732167
ENSRNOG00000010947	8	Mmp14	ensembl	protein_coding	NA	-0.735076615	9.503935395	-18.09767148	2.96E-11	5.74E-10	15.43792551
ENSRNOG00000046159	2	Gns	ensembl	protein_coding	NA	-0.654117963	8.011427585	-18.09710611	2.96E-11	5.74E-10	15.57661285
ENSRNOG00000007415	5	Ptgs1	ensembl	protein_coding	NA	-0.742760917	7.141387604	-18.09639149	2.96E-11	5.74E-10	15.71378029
ENSRNOG00000046996	1	Pea15	ensembl	protein_coding	NA	0.62371002	8.368020405	18.09014729	2.98E-11	5.76E-10	15.50170466
ENSRNOG00000024533	3	Eogt	ensembl	protein_coding	NA	0.860560874	6.057627055	18.05576646	3.06E-11	5.90E-10	15.71828837
ENSRNOG00000049943	2	Sinhcaf	ensembl	protein_coding	NA	1.616797017	3.026669186	18.00533046	3.17E-11	6.12E-10	16.09344402
ENSRNOG00000004812	7	Sema6d	ensembl	protein_coding	NA	-6.11549141	4.080245953	-17.99143728	3.21E-11	6.17E-10	15.18433509
ENSRNOG00000015505	6	Mfap5	ensembl	protein_coding	NA	0.822702466	7.266546506	17.99088061	3.21E-11	6.17E-10	15.47658001
ENSRNOG00000013141	6	Eno2	ensembl	protein_coding	NA	1.439331231	8.304296375	17.9884882	3.22E-11	6.17E-10	15.4393712
ENSRNOG00000006723	7	Itga11	ensembl	protein_coding	NA	1.082755292	6.101283365	17.97183068	3.26E-11	6.24E-10	15.56399805
ENSRNOG00000017382	4	Snx33	ensembl	protein_coding	NA	-1.079885976	6.20531492	-17.95884674	3.29E-11	6.29E-10	15.75932845
ENSRNOG00000005727	6	Galnt3	ensembl	protein_coding	NA	6.457667449	-0.812791825	17.95717851	3.29E-11	6.29E-10	14.65628278
ENSRNOG00000002301	6	Uso1	ensembl	protein_coding	NA	0.639917197	6.972997925	17.95521693	3.30E-11	6.29E-10	15.49975316
ENSRNOG00000004072	6	Myo1c	ensembl	protein_coding	NA	0.529928753	8.214722415	17.94595015	3.32E-11	6.32E-10	15.37555678
ENSRNOG00000006116	3	Hk2	ensembl	protein_coding	NA	1.11559534	8.2488233	17.92462757	3.38E-11	6.42E-10	15.39568481
ENSRNOG00000003147	8	Sqstm1	ensembl	protein_coding	NA	-0.788400374	8.591313555	-17.91309449	3.41E-11	6.46E-10	15.38211993
ENSRNOG00000019023	6	Tars1	ensembl	protein_coding	NA	0.821612113	6.33284945	17.91152733	3.41E-11	6.46E-10	15.53389396
ENSRNOG00000017291	6	Sord	ensembl	protein_coding	NA	-1.55618099	5.374380674	-17.88436754	3.48E-11	6.59E-10	15.95158251
ENSRNOG00000028017	5	Tmem109	ensembl	protein_coding	NA	-0.82281818	6.54473335	-17.85645285	3.56E-11	6.72E-10	15.61054147
ENSRNOG00000002664	4	Emp2	ensembl	protein_coding	NA	-1.022300892	5.628137128	-17.84097584	3.60E-11	6.78E-10	15.68751884
ENSRNOG00000033090	4	Ltbp1	ensembl	protein_coding	NA	-0.629707427	8.965565	-17.84063615	3.60E-11	6.78E-10	15.24397694
ENSRNOG00000002434	7	Tmem100	ensembl	protein_coding	NA	1.092803988	5.144018088	17.83789332	3.61E-11	6.78E-10	15.55477972
ENSRNOG00000010234	7	Nsmaf	ensembl	protein_coding	NA	-0.913048275	5.661853894	-17.83122969	3.63E-11	6.81E-10	15.76338871
ENSRNOG00000050252	2	LOC100911668	ensembl_havana	protein_coding	NA	-1.315593639	6.540314135	-17.80504761	3.70E-11	6.93E-10	15.51816425
ENSRNOG00000010642	5	Lysmd2	ensembl	protein_coding	NA	1.103376236	3.808768722	17.8038758	3.70E-11	6.93E-10	15.87021297
ENSRNOG00000001647	6	Ets2	ensembl	protein_coding	NA	1.254310725	4.754641493	17.80267228	3.71E-11	6.93E-10	15.71936877
ENSRNOG00000010105	6	S100a11	ensembl	protein_coding	NA	0.875339968	5.801497421	17.80097677	3.71E-11	6.93E-10	15.55224251
ENSRNOG00000017209	6	Tubb3	ensembl_havana	protein_coding	NA	1.720370953	3.893463202	17.7921315	3.74E-11	6.96E-10	15.86151678
ENSRNOG00000030111	4	Cyp11b3	ensembl_havana	protein_coding	NA	-2.20552812	4.371676899	-17.78606078	3.76E-11	6.98E-10	16.03100278
ENSRNOG00000010165	5	Tnfaip2	ensembl	protein_coding	NA	0.810298269	5.786450702	17.78290259	3.77E-11	6.99E-10	15.56555976
ENSRNOG00000009073	8	Tnni1	ensembl_havana	protein_coding	NA	1.674839054	2.687672054	17.77910843	3.78E-11	7.00E-10	16.00520753
ENSRNOG00000013452	6	Rcn1	ensembl_havana	protein_coding	NA	0.730305642	8.67366499	17.76802483	3.81E-11	7.05E-10	15.20720742
ENSRNOG00000013196	7	Dok5	ensembl	protein_coding	NA	1.159251413	3.983848996	17.74888527	3.87E-11	7.14E-10	15.78832192
ENSRNOG00000027864	5	Ppia	ensembl_havana	protein_coding	NA	0.552528226	9.500051876	17.74116943	3.89E-11	7.18E-10	15.12488911
ENSRNOG00000014165	7	Ssr1	ensembl	protein_coding	NA	0.691918606	6.766749316	17.72569013	3.94E-11	7.25E-10	15.32794393
ENSRNOG00000002255	8	Fam162a	ensembl	protein_coding	NA	0.73603409	8.028999616	17.71900971	3.96E-11	7.27E-10	15.26518034
ENSRNOG00000006997	8	App	ensembl	protein_coding	NA	-0.526878202	10.13470772	-17.71757561	3.96E-11	7.27E-10	15.09180547
ENSRNOG00000016244	6	Mical2	ensembl	protein_coding	NA	0.817266764	7.564139304	17.67844105	4.08E-11	7.49E-10	15.22853048
ENSRNOG00000016879	5	Ldlrad4	ensembl	protein_coding	NA	1.183076506	4.369458077	17.67041844	4.11E-11	7.52E-10	15.54806967
ENSRNOG00000017136	6	Syt17	ensembl_havana	protein_coding	NA	1.76007044	3.811648727	17.66776198	4.12E-11	7.53E-10	15.88235805
ENSRNOG00000032723	5	Efl1	ensembl	protein_coding	NA	0.976907548	5.253423502	17.66583017	4.12E-11	7.53E-10	15.53979771
ENSRNOG00000015906	6	Tgif1	ensembl	protein_coding	NA	0.834277636	5.456844035	17.65652082	4.15E-11	7.57E-10	15.47742814
ENSRNOG00000012886	4	Maff	ensembl	protein_coding	NA	1.32634342	3.627692789	17.64862828	4.18E-11	7.60E-10	15.78601909
ENSRNOG00000013000	7	Ldhb	ensembl	protein_coding	NA	-0.888075162	6.311653793	-17.64021445	4.20E-11	7.64E-10	15.44745018
ENSRNOG00000042960	2	Rgcc	ensembl	protein_coding	NA	1.221342431	3.691364312	17.60670841	4.32E-11	7.83E-10	15.60028831
ENSRNOG00000017863	8	Zeb1	ensembl	protein_coding	NA	-1.032717608	6.6532181	-17.58802382	4.38E-11	7.94E-10	15.36726132
ENSRNOG00000008749	7	Col5a1	ensembl	protein_coding	NA	1.277023118	11.33539561	17.58051492	4.40E-11	7.97E-10	14.84547529
ENSRNOG00000009184	7	Foxp1	ensembl	protein_coding	NA	0.777007726	6.654085546	17.5752091	4.42E-11	7.99E-10	15.21059739
ENSRNOG00000001250	6	Lfng	ensembl	protein_coding	NA	1.880798196	2.139995118	17.57363767	4.43E-11	7.99E-10	15.86257579
ENSRNOG00000004660	5	Fzd6	ensembl	protein_coding	NA	-1.230106361	5.49745642	-17.56363784	4.46E-11	8.03E-10	15.55915319
ENSRNOG00000010799	5	Noct	ensembl	protein_coding	NA	2.368146056	2.063117596	17.56351326	4.46E-11	8.03E-10	15.85854499
ENSRNOG00000004198	5	Stxbp6	ensembl	protein_coding	NA	1.906547203	2.806500511	17.56173349	4.47E-11	8.03E-10	15.84236246
ENSRNOG00000003172	6	Serpinf1	ensembl	protein_coding	NA	0.750168066	7.471290105	17.52569641	4.60E-11	8.24E-10	15.0341066
ENSRNOG00000031269	5	RGD1304694	ensembl	protein_coding	NA	-0.941974977	6.79359777	-17.51603845	4.63E-11	8.29E-10	15.28161018
ENSRNOG00000007984	6	Amer1	ensembl_havana	protein_coding	NA	-1.45810813	5.766902754	-17.51125809	4.65E-11	8.31E-10	15.43331085
ENSRNOG00000003491	8	Prkca	ensembl	protein_coding	NA	1.087869789	5.292372707	17.50221826	4.68E-11	8.36E-10	15.42379351
ENSRNOG00000017093	6	Pxdc1	ensembl	protein_coding	NA	1.293790218	4.063219306	17.48794538	4.74E-11	8.44E-10	15.57102654
ENSRNOG00000057710	1	Ccnd2	ensembl	protein_coding	NA	0.833937162	6.421902218	17.4652956	4.82E-11	8.58E-10	15.19618928
ENSRNOG00000058733	1	Asap1	ensembl	protein_coding	NA	-0.856147083	7.05663551	-17.44277513	4.91E-11	8.72E-10	15.20375716
ENSRNOG00000018911	8	Pfkfb3	ensembl	protein_coding	NA	1.097178535	6.508381534	17.41391656	5.02E-11	8.91E-10	15.15502047
ENSRNOG00000052802	1	Aldoa	ensembl	protein_coding	NA	0.579816082	10.72441211	17.40863128	5.04E-11	8.93E-10	14.78311397
ENSRNOG00000024661	5	Jpt2	ensembl	protein_coding	NA	0.884692865	5.016114534	17.406924	5.05E-11	8.93E-10	15.30368983
ENSRNOG00000006615	6	Mtap	ensembl	protein_coding	NA	0.846426315	5.643957645	17.39623318	5.09E-11	8.99E-10	15.19958537
ENSRNOG00000020889	7	Nucb1	ensembl	protein_coding	NA	0.722239334	9.996190171	17.39489676	5.09E-11	8.99E-10	14.8224573
ENSRNOG00000011677	8	Slc39a10	ensembl_havana	protein_coding	NA	0.838801181	6.064368679	17.34550792	5.30E-11	9.33E-10	15.10071534
ENSRNOG00000016687	5	Ssc5d	ensembl	protein_coding	NA	-1.259671639	7.746687437	-17.33193974	5.35E-11	9.42E-10	15.0157477
ENSRNOG00000003835	5	Slc43a2	ensembl	protein_coding	NA	-2.084791337	4.563410505	-17.32284799	5.39E-11	9.47E-10	15.67085785
ENSRNOG00000039666	3	Srpx	ensembl	protein_coding	NA	-0.758074756	7.29889039	-17.28851354	5.54E-11	9.72E-10	14.95835005
ENSRNOG00000001083	7	Kdelr2	ensembl	protein_coding	NA	0.644048557	7.640762197	17.28023439	5.58E-11	9.77E-10	14.87494057
ENSRNOG00000001135	6	Wsb2	ensembl_havana	protein_coding	NA	0.826912982	6.421747445	17.27049568	5.62E-11	9.83E-10	15.01388968
ENSRNOG00000014867	7	Synpo2	ensembl	protein_coding	NA	1.041160181	6.486476884	17.25457218	5.69E-11	9.94E-10	15.06346556
ENSRNOG00000007545	6	Angptl4	ensembl	protein_coding	NA	-6.059884884	2.189350288	-17.24748519	5.72E-11	9.98E-10	13.86708421
ENSRNOG00000013340	5	Twsg1	ensembl	protein_coding	NA	-0.839019448	6.818868477	-17.24218698	5.75E-11	1.00E-09	15.00990805
ENSRNOG00000008915	7	Prima1	ensembl	protein_coding	NA	3.179516183	0.749667029	17.22611096	5.82E-11	1.01E-09	15.49354763
ENSRNOG00000033496	5	Igdcc4	ensembl	protein_coding	NA	-1.429291965	5.421020329	-17.19867765	5.95E-11	1.03E-09	15.32933979
ENSRNOG00000020937	8	Ubtf	ensembl	protein_coding	NA	-0.642585902	7.27594778	-17.195238	5.97E-11	1.03E-09	14.90750593
ENSRNOG00000009963	5	Ctps1	ensembl	protein_coding	NA	0.789329969	5.808227611	17.19078978	5.99E-11	1.04E-09	14.98188528
ENSRNOG00000014079	7	Stat1	ensembl	protein_coding	NA	-0.77075205	7.480360342	-17.17509789	6.06E-11	1.05E-09	14.91861402
ENSRNOG00000020904	5	Cdc42ep2	ensembl	protein_coding	NA	-3.080732326	4.542194949	-17.16819694	6.10E-11	1.05E-09	15.54298002
ENSRNOG00000023910	3	Man2b1	ensembl	protein_coding	NA	-0.657408303	8.415818519	-17.15508116	6.16E-11	1.06E-09	14.75781386
ENSRNOG00000016610	7	Arhgap1	ensembl	protein_coding	NA	-0.628888259	6.815432137	-17.14680968	6.20E-11	1.07E-09	14.92837838
ENSRNOG00000001989	6	Alcam	ensembl	protein_coding	NA	-1.799802081	4.474328147	-17.14029716	6.23E-11	1.07E-09	15.47742696
ENSRNOG00000030630	5	Ehmt2	ensembl_havana	protein_coding	NA	-0.685937203	7.545389364	-17.12092465	6.33E-11	1.09E-09	14.83166403
ENSRNOG00000010944	6	Hyou1	ensembl	protein_coding	NA	0.776019019	7.269120511	17.11903704	6.34E-11	1.09E-09	14.75284524
ENSRNOG00000007177	5	Poglut3	ensembl	protein_coding	NA	-0.561080525	7.757545193	-17.10025132	6.44E-11	1.10E-09	14.75316184
ENSRNOG00000003872	3	NEWGENE_620180	ensembl	protein_coding	NA	-3.470760461	2.780740105	-17.07712603	6.56E-11	1.12E-09	15.22197421
ENSRNOG00000032788	5	Dysf	ensembl	protein_coding	NA	0.821422508	7.390175191	17.06471965	6.62E-11	1.13E-09	14.73184142
ENSRNOG00000010841	7	Col8a2	ensembl	protein_coding	NA	0.880713916	7.646631075	17.06260881	6.63E-11	1.13E-09	14.61248946
ENSRNOG00000024757	6	AABR07069219.1	ensembl	protein_coding	NA	1.371377436	4.067835741	17.05245587	6.69E-11	1.14E-09	15.25456089
ENSRNOG00000028036	7	Adamts7	ensembl	protein_coding	NA	-1.275969171	5.945408254	-17.03403791	6.79E-11	1.15E-09	15.03413419
ENSRNOG00000016695	6	Mmp2	ensembl	protein_coding	NA	-0.446130981	11.21916694	-17.03229405	6.80E-11	1.15E-09	14.43688025
ENSRNOG00000018371	4	Tubb6	ensembl	protein_coding	NA	0.832608018	6.870049356	17.01948524	6.87E-11	1.16E-09	14.75934307
ENSRNOG00000015941	8	Fkbp10	ensembl_havana	protein_coding	NA	0.527729075	9.037229654	16.99629695	6.99E-11	1.18E-09	14.54766016
ENSRNOG00000003524	4	Lrrc59	ensembl	protein_coding	NA	0.717172644	7.242972875	16.99119966	7.02E-11	1.19E-09	14.63865198
ENSRNOG00000001410	5	Gigyf1	ensembl	protein_coding	NA	-0.810097214	5.985686552	-16.95777726	7.21E-11	1.22E-09	14.95412344
ENSRNOG00000012442	6	Cemip	ensembl	protein_coding	NA	1.075159311	5.729418709	16.94727209	7.28E-11	1.23E-09	14.94809753
ENSRNOG00000007412	4	Dok1	ensembl	protein_coding	NA	1.134230204	4.738358531	16.92749547	7.39E-11	1.24E-09	15.05426892
ENSRNOG00000004956	7	Jade2	ensembl	protein_coding	NA	-1.177829214	4.572576648	-16.9237747	7.42E-11	1.25E-09	15.19819832
ENSRNOG00000025736	5	Tcf23	ensembl	protein_coding	NA	-2.918062014	3.168698841	-16.91885944	7.44E-11	1.25E-09	15.24671195
ENSRNOG00000003343	6	Canx	ensembl	protein_coding	NA	0.555417865	9.478285339	16.89716309	7.58E-11	1.27E-09	14.41647749
ENSRNOG00000054212	1	Pde1a	ensembl	protein_coding	NA	-3.60276696	1.645116796	-16.88962818	7.62E-11	1.28E-09	14.77758339
ENSRNOG00000008822	5	Fkbp1a	ensembl	protein_coding	NA	0.568698	7.595718885	16.86737003	7.76E-11	1.30E-09	14.54141096
ENSRNOG00000038044	4	Tsc22d2	ensembl	protein_coding	NA	0.955617242	5.625655936	16.8366819	7.96E-11	1.33E-09	14.74797413
ENSRNOG00000011775	4	Mfap3l	ensembl	protein_coding	NA	1.118390941	3.698004893	16.81275371	8.11E-11	1.35E-09	15.0811279
ENSRNOG00000002403	6	Niban1	ensembl	protein_coding	NA	0.757785112	6.961333356	16.80200743	8.18E-11	1.36E-09	14.57091884
ENSRNOG00000010170	5	Tubb4b	ensembl	protein_coding	NA	0.774615386	6.819759522	16.7863314	8.29E-11	1.38E-09	14.56326545
ENSRNOG00000001189	6	Sik1	ensembl	protein_coding	NA	2.253537901	5.890237903	16.76726266	8.42E-11	1.40E-09	14.74556529
ENSRNOG00000012934	8	Arhgef7	ensembl	protein_coding	NA	0.666559403	6.617190822	16.75850931	8.48E-11	1.41E-09	14.55359923
ENSRNOG00000014333	6	Vcam1	ensembl	protein_coding	NA	-4.330538961	3.634074038	-16.74041926	8.60E-11	1.42E-09	14.66780906
ENSRNOG00000011781	6	Oplah	ensembl	protein_coding	NA	-1.116341195	5.624431638	-16.73785628	8.62E-11	1.42E-09	14.85556315
ENSRNOG00000000827	6	Ier3	ensembl_havana	protein_coding	NA	1.571612802	5.925205742	16.731418	8.67E-11	1.43E-09	14.65678693
ENSRNOG00000000519	7	Stk38	ensembl_havana	protein_coding	NA	-0.906394091	6.364275984	-16.72247109	8.73E-11	1.44E-09	14.69778369
ENSRNOG00000004303	5	Timp3	ensembl	protein_coding	NA	0.77506859	6.22731465	16.70781955	8.84E-11	1.45E-09	14.58377228
ENSRNOG00000039559	3	Fam219a	ensembl	protein_coding	NA	1.481026566	4.033959149	16.70463175	8.86E-11	1.46E-09	15.00516774
ENSRNOG00000046848	2	PCOLCE2	ensembl	protein_coding	NA	2.021222322	3.604939539	16.69819975	8.91E-11	1.46E-09	15.13230983
ENSRNOG00000004874	6	Flrt3	ensembl	protein_coding	NA	-1.891542733	4.39928915	-16.68230522	9.02E-11	1.48E-09	15.15959049
ENSRNOG00000000130	7	Dnajb5	ensembl	protein_coding	NA	0.815203069	4.753881481	16.67561253	9.07E-11	1.48E-09	14.78337941
ENSRNOG00000015421	6	Slc27a3	ensembl	protein_coding	NA	-1.173137914	5.581666883	-16.64185767	9.33E-11	1.52E-09	14.8354836
ENSRNOG00000016728	7	Tiam2	ensembl	protein_coding	NA	1.004641455	3.741608501	16.60113293	9.64E-11	1.57E-09	14.86010023
ENSRNOG00000011452	8	Aldoc	ensembl	protein_coding	NA	1.022998836	5.94163332	16.60045645	9.65E-11	1.57E-09	14.59364672
ENSRNOG00000009920	5	LOC680121	ensembl	protein_coding	NA	-0.670532059	8.624317088	-16.590592	9.73E-11	1.58E-09	14.24384344
ENSRNOG00000051854	1	Enpep	ensembl	protein_coding	NA	-1.089031208	6.155139329	-16.58888921	9.74E-11	1.58E-09	14.58720559
ENSRNOG00000022727	4	Tmem127	ensembl	protein_coding	NA	-0.770794464	6.742325515	-16.58784662	9.75E-11	1.58E-09	14.48270368
ENSRNOG00000013313	7	Nceh1	ensembl_havana	protein_coding	NA	0.945007051	5.303614493	16.58733131	9.75E-11	1.58E-09	14.63431765
ENSRNOG00000002657	7	Pla2g4a	ensembl	protein_coding	NA	1.60386821	3.499089077	16.55851065	9.99E-11	1.62E-09	14.85206035
ENSRNOG00000015461	7	Serpine2	ensembl	protein_coding	NA	-0.663542453	9.639263617	-16.55520567	1.00E-10	1.62E-09	14.14025113
ENSRNOG00000021412	6	Slfn13	ensembl_havana	protein_coding	NA	-1.217959152	6.366919125	-16.52774332	1.02E-10	1.65E-09	14.6012802
ENSRNOG00000004226	5	Irak3	ensembl	protein_coding	NA	-1.157219869	5.623788497	-16.52665492	1.03E-10	1.65E-09	14.71116735
ENSRNOG00000052424	1	RGD1306556	ensembl	protein_coding	NA	0.809159774	7.181071836	16.52015048	1.03E-10	1.66E-09	14.281192
ENSRNOG00000015310	7	Lrrc32	ensembl	protein_coding	NA	-2.454053056	4.842202917	-16.51403742	1.04E-10	1.67E-09	14.95276689
ENSRNOG00000006859	6	Insig1	ensembl	protein_coding	NA	1.452905899	5.451825441	16.50626241	1.04E-10	1.67E-09	14.68966622
ENSRNOG00000014936	3	Ifitm2	ensembl	protein_coding	NA	-0.798983316	7.389143816	-16.49654253	1.05E-10	1.69E-09	14.30448033
ENSRNOG00000047466	2	Bdnf	ensembl	protein_coding	NA	1.455426359	2.488177242	16.49030916	1.06E-10	1.69E-09	14.90251125
ENSRNOG00000004657	6	Sec23a	ensembl	protein_coding	NA	0.747492892	6.739940312	16.48372076	1.06E-10	1.70E-09	14.27490185
ENSRNOG00000020590	8	Adam15	ensembl	protein_coding	NA	-0.720732822	6.766147352	-16.46216002	1.08E-10	1.73E-09	14.43821386
ENSRNOG00000018110	8	Svil	ensembl	protein_coding	NA	-0.654443651	6.643694015	-16.45856896	1.08E-10	1.73E-09	14.36051634
ENSRNOG00000012982	7	Map9	ensembl	protein_coding	NA	1.269569664	4.462898732	16.44354672	1.10E-10	1.75E-09	14.60712459
ENSRNOG00000049385	1	Adamtsl4	ensembl	protein_coding	NA	0.894901299	6.910395384	16.43808602	1.10E-10	1.76E-09	14.27562954
ENSRNOG00000010063	6	Htr2a	ensembl	protein_coding	NA	-1.38347191	5.003383385	-16.43583235	1.11E-10	1.76E-09	14.62240874
ENSRNOG00000018951	7	Col4a5	ensembl	protein_coding	NA	0.760191965	7.660830827	16.42325605	1.12E-10	1.77E-09	14.15024332
ENSRNOG00000018677	3	Akt2	ensembl	protein_coding	NA	-0.612429788	6.520082303	-16.41676616	1.12E-10	1.78E-09	14.380911
ENSRNOG00000017383	7	Hikeshi	ensembl	protein_coding	NA	1.062666075	4.896288274	16.41137659	1.13E-10	1.79E-09	14.59379144
ENSRNOG00000033706	4	Klk14	ensembl	protein_coding	NA	3.342901603	1.316366663	16.37700188	1.16E-10	1.83E-09	14.87473026
ENSRNOG00000048256	3	Fam160a1	ensembl_havana	protein_coding	NA	1.658122634	3.505393503	16.37481947	1.16E-10	1.84E-09	14.83064479
ENSRNOG00000010233	5	Cald1	ensembl	protein_coding	NA	0.894256189	9.855111457	16.36928337	1.17E-10	1.84E-09	13.90765668
ENSRNOG00000019773	7	Egln1	ensembl	protein_coding	NA	1.166210171	5.460541519	16.36744302	1.17E-10	1.84E-09	14.46847034
ENSRNOG00000000610	6	Cisd1	ensembl	protein_coding	NA	0.991620185	4.405067431	16.35979432	1.18E-10	1.85E-09	14.6364166
ENSRNOG00000008713	6	Slc41a2	ensembl	protein_coding	NA	0.723396518	5.558777828	16.3565241	1.18E-10	1.85E-09	14.37393407
ENSRNOG00000000585	7	Amd1	ensembl	protein_coding	NA	0.790826563	5.096555032	16.34556074	1.19E-10	1.87E-09	14.42178221
ENSRNOG00000059870	1	Hoxa11	ensembl	protein_coding	NA	-0.699472412	5.639355511	-16.34235573	1.19E-10	1.87E-09	14.39270201
ENSRNOG00000003256	7	Ccng1	ensembl	protein_coding	NA	-0.589069849	9.373648197	-16.33245926	1.20E-10	1.88E-09	13.99415634
ENSRNOG00000010239	6	Cnbp	ensembl	protein_coding	NA	0.452261439	8.541409707	16.32637584	1.21E-10	1.89E-09	13.98897259
ENSRNOG00000014504	6	Il1r1	ensembl	protein_coding	NA	-0.668595592	8.001064595	-16.30121107	1.24E-10	1.93E-09	14.08983313
ENSRNOG00000003741	6	Nptx1	ensembl	protein_coding	NA	-2.248928643	4.419188006	-16.28205962	1.26E-10	1.96E-09	14.81467015
ENSRNOG00000008305	5	Sc5d	ensembl	protein_coding	NA	1.173899936	4.599178594	16.27419621	1.26E-10	1.97E-09	14.49892308
ENSRNOG00000037113	3	Slfn2	ensembl_havana	protein_coding	NA	-0.962616963	6.601473229	-16.25182821	1.29E-10	2.00E-09	14.32861187
ENSRNOG00000011763	5	Serp1	ensembl	protein_coding	NA	0.809583009	7.359414461	16.24293428	1.30E-10	2.01E-09	13.98185784
ENSRNOG00000018003	6	F2rl1	ensembl	protein_coding	NA	0.871189747	4.890181524	16.23873312	1.30E-10	2.02E-09	14.38558419
ENSRNOG00000008116	5	Plpp3	ensembl	protein_coding	NA	-3.125240132	3.486781755	-16.21352393	1.33E-10	2.06E-09	14.74043642
ENSRNOG00000010050	6	Stard9	ensembl	protein_coding	NA	-1.134575722	6.066236601	-16.21070457	1.33E-10	2.06E-09	14.33247047
ENSRNOG00000003975	6	Pfn1	ensembl	protein_coding	NA	0.501274164	8.019377135	16.21017711	1.33E-10	2.06E-09	13.92004443
ENSRNOG00000037229	2	Gmppb	ensembl	protein_coding	NA	1.200968368	3.848477007	16.20852051	1.34E-10	2.06E-09	14.49402126
ENSRNOG00000046345	2	Rpn1	ensembl	protein_coding	NA	0.481593498	9.375397314	16.19981852	1.35E-10	2.07E-09	13.83099756
ENSRNOG00000016494	5	Tmem204	ensembl	protein_coding	NA	1.035167886	4.866554335	16.19213582	1.35E-10	2.08E-09	14.26340285
ENSRNOG00000014066	6	Jade1	ensembl	protein_coding	NA	0.838078305	5.932047994	16.17712185	1.37E-10	2.11E-09	14.15363589
ENSRNOG00000016551	8	Bcl2l11	ensembl	protein_coding	NA	-0.793725007	6.711232111	-16.16166976	1.39E-10	2.13E-09	14.14572967
ENSRNOG00000004060	7	Calm1	ensembl	protein_coding	NA	0.694644915	7.907038609	16.13553277	1.42E-10	2.18E-09	13.85961401
ENSRNOG00000004402	6	Lpgat1	ensembl	protein_coding	NA	0.4969121	6.989986454	16.12793858	1.43E-10	2.19E-09	13.96058279
ENSRNOG00000010958	5	Prdx3	ensembl	protein_coding	NA	0.76610624	6.09826891	16.10711092	1.45E-10	2.22E-09	14.06945306
ENSRNOG00000019328	6	Phgdh	ensembl	protein_coding	NA	1.109231099	5.197357986	16.06357655	1.51E-10	2.30E-09	14.08152359
ENSRNOG00000017671	8	Rasa3	ensembl_havana	protein_coding	NA	-0.692389041	6.613177301	-16.05851014	1.52E-10	2.31E-09	14.07355902
ENSRNOG00000016257	7	Cotl1	ensembl	protein_coding	NA	0.697160692	6.339706284	16.05339559	1.52E-10	2.32E-09	13.97611631
ENSRNOG00000051170	2	Ddx17	ensembl_havana	protein_coding	NA	-0.54344975	8.17566605	-16.04932366	1.53E-10	2.32E-09	13.79829354
ENSRNOG00000023433	6	Gata6	ensembl	protein_coding	NA	-1.303144816	5.153361721	-16.03550221	1.55E-10	2.35E-09	14.42139079
ENSRNOG00000014490	5	Bdh2	ensembl	protein_coding	NA	-1.985039414	4.297776286	-16.01492967	1.57E-10	2.39E-09	14.54738492
ENSRNOG00000002841	7	Cdc42bpa	ensembl	protein_coding	NA	0.962939554	6.799064749	16.00742532	1.58E-10	2.40E-09	13.84860228
ENSRNOG00000010628	4	Sec13	ensembl	protein_coding	NA	0.74035247	5.695806629	16.00547816	1.59E-10	2.40E-09	14.00452674
ENSRNOG00000018468	7	Ldb1	ensembl	protein_coding	NA	-0.602524762	7.354896629	-15.99882696	1.59E-10	2.41E-09	13.86718481
ENSRNOG00000005776	7	Bcl11b	ensembl	protein_coding	NA	1.282190763	3.853367025	15.99448297	1.60E-10	2.41E-09	14.35676292
ENSRNOG00000014753	7	Tcf7l1	ensembl	protein_coding	NA	-1.710221505	4.214206612	-15.99412951	1.60E-10	2.41E-09	14.49007888
ENSRNOG00000018567	7	Slc20a1	ensembl	protein_coding	NA	0.724027274	6.916897273	15.97430322	1.63E-10	2.45E-09	13.80057149
ENSRNOG00000030418	3	Tmem47	ensembl	protein_coding	NA	1.490542388	6.169646801	15.9680699	1.64E-10	2.46E-09	13.86344147
ENSRNOG00000029658	5	Rnf213	ensembl	protein_coding	NA	-0.876800171	6.288051092	-15.96370777	1.64E-10	2.47E-09	14.01505147
ENSRNOG00000032048	6	Zfp462	ensembl	protein_coding	NA	1.008908823	4.917695743	15.95982562	1.65E-10	2.47E-09	14.10971989
ENSRNOG00000026504	5	Fam114a1	ensembl	protein_coding	NA	0.700677491	6.077612699	15.95895199	1.65E-10	2.47E-09	13.89581497
ENSRNOG00000004027	5	Aldh9a1	ensembl	protein_coding	NA	-0.584254664	7.527629901	-15.95653831	1.65E-10	2.47E-09	13.80238848
ENSRNOG00000002997	6	Slc9a3r2	ensembl	protein_coding	NA	-0.780873431	5.967467083	-15.95444921	1.66E-10	2.47E-09	14.02968516
ENSRNOG00000050997	1	Ifrd1	ensembl	protein_coding	NA	1.050952928	4.570799809	15.9540835	1.66E-10	2.47E-09	14.16196997
ENSRNOG00000021314	4	Fdft1	ensembl	protein_coding	NA	1.244728902	4.743427864	15.95312275	1.66E-10	2.47E-09	14.1742081
ENSRNOG00000005931	6	Cpq	ensembl	protein_coding	NA	-0.540602228	7.603321573	-15.94289244	1.67E-10	2.49E-09	13.77727079
ENSRNOG00000006987	6	Tmem263	ensembl	protein_coding	NA	0.693036751	5.505875764	15.93054342	1.69E-10	2.51E-09	13.98075409
ENSRNOG00000019451	6	Smtn	ensembl	protein_coding	NA	0.941724568	5.819461316	15.9146677	1.71E-10	2.54E-09	13.84268317
ENSRNOG00000020164	7	Ifitm10	ensembl	protein_coding	NA	2.565753381	2.029039208	15.90698185	1.72E-10	2.56E-09	14.46397101
ENSRNOG00000010308	5	Nr2f2	ensembl	protein_coding	NA	-0.837364607	6.991183325	-15.90496084	1.73E-10	2.56E-09	13.82427603
ENSRNOG00000009419	7	Ptprg	ensembl	protein_coding	NA	-0.941208552	6.154055785	-15.90286096	1.73E-10	2.56E-09	14.04339288
ENSRNOG00000013042	3	Htr1b	ensembl	protein_coding	NA	3.259086203	0.536063325	15.8916605	1.75E-10	2.58E-09	14.27073458
ENSRNOG00000009656	5	Rspo1	ensembl	protein_coding	NA	-1.052966787	5.66422561	-15.87896795	1.77E-10	2.61E-09	13.99585953
ENSRNOG00000004823	8	Dock4	ensembl	protein_coding	NA	0.779834072	5.014107881	15.8619307	1.79E-10	2.64E-09	13.99480959
ENSRNOG00000004680	7	Kif5c	ensembl	protein_coding	NA	0.985724005	4.807428206	15.85361198	1.80E-10	2.66E-09	13.99005306
ENSRNOG00000015447	6	Calcoco1	ensembl_havana	protein_coding	NA	-0.62372408	7.555194571	-15.84001508	1.83E-10	2.69E-09	13.70083872
ENSRNOG00000004613	7	Gpm6b	ensembl	protein_coding	NA	-2.462949406	0.787507481	-15.82192809	1.85E-10	2.72E-09	14.35165626
ENSRNOG00000006888	6	Gcfc2	ensembl	protein_coding	NA	-1.147770107	4.946758504	-15.81586336	1.86E-10	2.73E-09	14.14449201
ENSRNOG00000009195	7	Tnks1bp1	ensembl	protein_coding	NA	0.684033884	8.120225856	15.79849758	1.89E-10	2.77E-09	13.55398515
ENSRNOG00000037076	5	LOC689757	ensembl	protein_coding	NA	2.314308387	2.107396878	15.78127276	1.92E-10	2.81E-09	14.40409053
ENSRNOG00000007290	6	Atp1a2	ensembl	protein_coding	NA	-4.74547204	3.218486095	-15.78057035	1.92E-10	2.81E-09	13.40089474
ENSRNOG00000018226	8	Zcchc14	ensembl	protein_coding	NA	-1.422320182	5.190954297	-15.77883352	1.92E-10	2.81E-09	14.10870758
ENSRNOG00000017022	5	Cerk	ensembl	protein_coding	NA	-1.057045204	5.453830929	-15.76083826	1.95E-10	2.85E-09	14.0513702
ENSRNOG00000011420	7	Mtmr7	ensembl	protein_coding	NA	1.971508761	3.370039177	15.75865696	1.96E-10	2.85E-09	14.32378112
ENSRNOG00000018691	7	Aurkaip1	ensembl	protein_coding	NA	0.527790662	7.588995989	15.75304103	1.97E-10	2.86E-09	13.56250945
ENSRNOG00000003923	4	Rab21	ensembl	protein_coding	NA	0.653544331	5.500783199	15.74750641	1.98E-10	2.87E-09	13.86146954
ENSRNOG00000020651	7	Cars	ensembl	protein_coding	NA	0.880760233	5.851992064	15.74425587	1.98E-10	2.88E-09	13.72996802
ENSRNOG00000016930	5	Ube2s	ensembl	protein_coding	NA	0.717919906	5.653224714	15.73612761	2.00E-10	2.89E-09	13.79117889
ENSRNOG00000001376	6	Mettl7a	ensembl	protein_coding	NA	-1.281358779	5.122672339	-15.72024631	2.02E-10	2.93E-09	14.12384576
ENSRNOG00000057092	1	Slfn4	ensembl_havana	protein_coding	NA	0.989255834	6.171269703	15.70013024	2.06E-10	2.98E-09	13.68657461
ENSRNOG00000011573	6	Csad	ensembl	protein_coding	NA	-1.074489064	5.379429108	-15.69650101	2.07E-10	2.98E-09	14.03859643
ENSRNOG00000012258	6	Rras2	ensembl	protein_coding	NA	0.751554058	5.480874047	15.66669033	2.12E-10	3.06E-09	13.74606202
ENSRNOG00000046252	3	Tbl2	ensembl_havana	protein_coding	NA	0.913600592	5.52480989	15.65322346	2.14E-10	3.09E-09	13.76294079
ENSRNOG00000000955	4	Lnx2	ensembl	protein_coding	NA	-0.715868117	5.873755158	-15.64841849	2.15E-10	3.09E-09	13.73162848
ENSRNOG00000018915	7	Tagap	ensembl	protein_coding	NA	-1.768130952	4.13742057	-15.64731042	2.16E-10	3.09E-09	14.15204736
ENSRNOG00000054257	1	Adam10	ensembl	protein_coding	NA	-0.749149351	7.172975379	-15.64725684	2.16E-10	3.09E-09	13.63116327
ENSRNOG00000050519	2	Rhoa	ensembl	protein_coding	NA	0.530707031	8.448646166	15.64127014	2.17E-10	3.11E-09	13.36838067
ENSRNOG00000006646	6	Vopp1	ensembl	protein_coding	NA	0.844281384	5.603803311	15.63174328	2.18E-10	3.13E-09	13.70574286
ENSRNOG00000022507	3	Twf1	ensembl	protein_coding	NA	0.573258734	6.934918354	15.63110761	2.19E-10	3.13E-09	13.5007078
ENSRNOG00000013239	8	Tle4	ensembl	protein_coding	NA	-2.20142115	3.582318482	-15.624989	2.20E-10	3.14E-09	14.26643935
ENSRNOG00000018865	7	Adamts12	ensembl	protein_coding	NA	0.773288108	8.061818741	15.62205838	2.20E-10	3.14E-09	13.32562735
ENSRNOG00000018532	7	Pcgf5	ensembl	protein_coding	NA	1.353314347	2.994748356	15.60228568	2.24E-10	3.20E-09	14.18391505
ENSRNOG00000009244	7	Abhd4	ensembl	protein_coding	NA	-0.628803066	6.923571603	-15.59243528	2.26E-10	3.22E-09	13.57070551
ENSRNOG00000020695	6	Tead2	ensembl	protein_coding	NA	-0.871240291	6.031457722	-15.59229202	2.26E-10	3.22E-09	13.68543423
ENSRNOG00000025372	5	Glce	ensembl	protein_coding	NA	0.720494399	5.85372951	15.5742666	2.30E-10	3.26E-09	13.61521337
ENSRNOG00000007763	7	Plod1	ensembl	protein_coding	NA	0.634052933	9.163364086	15.5635583	2.32E-10	3.29E-09	13.26263118
ENSRNOG00000013557	5	Lancl1	ensembl_havana	protein_coding	NA	-0.769825008	5.798797881	-15.53400312	2.38E-10	3.37E-09	13.7044964
ENSRNOG00000010626	7	Sphk1	ensembl	protein_coding	NA	1.606945212	3.12337117	15.5322146	2.38E-10	3.37E-09	14.0772241
ENSRNOG00000006548	6	Mrc2	ensembl	protein_coding	NA	-0.855161347	10.00455489	-15.52720522	2.39E-10	3.38E-09	13.19673255
ENSRNOG00000010260	7	Dixdc1	ensembl	protein_coding	NA	1.035312898	4.995380174	15.50625439	2.44E-10	3.44E-09	13.70380386
ENSRNOG00000046639	2	Itgae	ensembl	protein_coding	NA	-2.870896576	3.678916027	-15.50117698	2.45E-10	3.45E-09	14.16950376
ENSRNOG00000002122	5	Lrrc8c	ensembl	protein_coding	NA	0.926309072	5.097777986	15.48480237	2.48E-10	3.50E-09	13.58673435
ENSRNOG00000052391	1	Sh3bp5	ensembl	protein_coding	NA	-0.832328219	5.788220385	-15.47060781	2.51E-10	3.54E-09	13.6085198
ENSRNOG00000014448	8	Arntl	ensembl	protein_coding	NA	0.994678718	4.95150761	15.47008114	2.52E-10	3.54E-09	13.6873983
ENSRNOG00000031135	6	Smarcc2	ensembl	protein_coding	NA	-0.728611779	7.385866505	-15.46282654	2.53E-10	3.55E-09	13.37721131
ENSRNOG00000012660	7	Postn	ensembl	protein_coding	NA	-0.697519907	10.7942448	-15.43058021	2.60E-10	3.65E-09	12.98355076
ENSRNOG00000048365	2	LOC100911625	ensembl	protein_coding	NA	1.847601083	6.949043892	15.39378195	2.69E-10	3.77E-09	13.32714698
ENSRNOG00000012681	9	Lgals9	ensembl_havana	protein_coding	NA	-2.876959507	3.190193475	-15.39171911	2.69E-10	3.77E-09	14.00615897
ENSRNOG00000037707	3	Armcx6	ensembl	protein_coding	NA	-1.507831876	4.833151471	-15.39143442	2.69E-10	3.77E-09	13.91414663
ENSRNOG00000005185	4	Nxph3	ensembl	protein_coding	NA	-2.306539414	4.075307664	-15.37471159	2.73E-10	3.82E-09	14.05777715
ENSRNOG00000020339	7	Neurl1	ensembl_havana	protein_coding	NA	-2.208652708	3.312798642	-15.37236717	2.74E-10	3.82E-09	14.05421573
ENSRNOG00000015654	8	Ghr	ensembl	protein_coding	NA	-2.132494621	3.549761845	-15.35177575	2.79E-10	3.89E-09	14.01456557
ENSRNOG00000062276	1	AABR07044631.2	havana	protein_coding	NA	1.472146954	2.401564908	15.34909499	2.80E-10	3.89E-09	13.99634788
ENSRNOG00000013039	8	Add1	ensembl	protein_coding	NA	-0.487417947	8.373681213	-15.33964168	2.82E-10	3.92E-09	13.13496399
ENSRNOG00000037437	2	Golga3	ensembl	protein_coding	NA	0.615632954	6.611088359	15.33854906	2.82E-10	3.92E-09	13.28760543
ENSRNOG00000018005	5	Duoxa1	ensembl	protein_coding	NA	2.300076445	1.568981852	15.30328743	2.91E-10	4.04E-09	13.92048465
ENSRNOG00000020238	6	Plekhh3	ensembl	protein_coding	NA	-1.627312101	4.56641569	-15.30219852	2.92E-10	4.04E-09	13.8270667
ENSRNOG00000013360	6	Prkcsh	ensembl	protein_coding	NA	0.466144052	8.146335517	15.29758456	2.93E-10	4.05E-09	13.10236256
ENSRNOG00000047931	2	Tmsb4x	ensembl	protein_coding	NA	0.8265825	10.1430066	15.28761976	2.95E-10	4.08E-09	12.91681162
ENSRNOG00000017208	5	Cspg4	ensembl	protein_coding	NA	1.199330342	8.129667949	15.23376247	3.10E-10	4.27E-09	13.03005092
ENSRNOG00000006816	7	Ubr5	ensembl	protein_coding	NA	0.460256736	8.104355635	15.22624046	3.12E-10	4.30E-09	13.02485227
ENSRNOG00000028946	4	Cdc42ep4	ensembl	protein_coding	NA	-0.798464452	5.884941755	-15.20617895	3.17E-10	4.37E-09	13.37889552
ENSRNOG00000018740	8	Ugt1a6	ensembl	protein_coding	NA	-1.192044608	5.292949554	-15.16681646	3.29E-10	4.52E-09	13.67555633
ENSRNOG00000048043	2	F2r	ensembl	protein_coding	NA	-0.596970945	8.585043527	-15.16655167	3.29E-10	4.52E-09	12.93321171
ENSRNOG00000032973	5	Il13ra2	ensembl	protein_coding	NA	-7.881513598	0.205165973	-15.16215424	3.30E-10	4.53E-09	10.27077656
ENSRNOG00000037765	4	Lims1	ensembl	protein_coding	NA	0.792425357	5.558307263	15.12936351	3.40E-10	4.66E-09	13.24758298
ENSRNOG00000000645	7	Reep3	ensembl	protein_coding	NA	-0.600204472	7.193524925	-15.12557172	3.41E-10	4.67E-09	13.06747871
ENSRNOG00000012640	3	Dpp7	ensembl	protein_coding	NA	-0.518290647	7.53821025	-15.12096506	3.42E-10	4.68E-09	13.0315291
ENSRNOG00000011705	7	Stmn2	ensembl	protein_coding	NA	0.908075057	7.545277395	15.11874776	3.43E-10	4.69E-09	12.98419696
ENSRNOG00000007472	6	Setd5	ensembl	protein_coding	NA	0.59217824	7.338857848	15.11214121	3.45E-10	4.71E-09	12.98301509
ENSRNOG00000020497	7	Plekha1	ensembl	protein_coding	NA	0.895280722	4.985016523	15.1068338	3.47E-10	4.73E-09	13.31998648
ENSRNOG00000010350	7	Rcan2	ensembl	protein_coding	NA	-1.598390354	4.756420933	-15.10049895	3.49E-10	4.75E-09	13.73247185
ENSRNOG00000018094	6	Sv2c	ensembl	protein_coding	NA	1.349343013	3.061343493	15.09858628	3.49E-10	4.75E-09	13.6436783
ENSRNOG00000007078	7	Ccn4	ensembl_havana	protein_coding	NA	0.69695137	6.630982802	15.09825027	3.49E-10	4.75E-09	12.98854898
ENSRNOG00000003338	6	Pmp22	ensembl	protein_coding	NA	-0.628894889	7.125258317	-15.09047135	3.52E-10	4.77E-09	13.06580999
ENSRNOG00000019390	5	Klhl40	ensembl	protein_coding	NA	-1.944931033	4.874196979	-15.07712355	3.56E-10	4.83E-09	13.72401853
ENSRNOG00000018824	2	Slc7a5	ensembl	protein_coding	NA	0.954414237	5.328385899	15.0753379	3.57E-10	4.83E-09	13.12831236
ENSRNOG00000058739	1	Snn	ensembl	protein_coding	NA	-0.890452611	5.881697831	-15.06188733	3.61E-10	4.88E-09	13.23640395
ENSRNOG00000018091	6	Gdi2	ensembl	protein_coding	NA	0.55205429	7.929303919	15.06056099	3.61E-10	4.88E-09	12.87021922
ENSRNOG00000011913	7	Cp	ensembl	protein_coding	NA	-0.926851598	6.584341595	-15.05084609	3.65E-10	4.92E-09	13.17056734
ENSRNOG00000016571	6	Ngf	ensembl	protein_coding	NA	1.302084239	3.958574453	15.04092479	3.68E-10	4.96E-09	13.53406815
ENSRNOG00000012716	8	Chd2	ensembl_havana	protein_coding	NA	0.650455121	7.249225006	15.03423056	3.70E-10	4.98E-09	12.91250374
ENSRNOG00000002418	7	Tgfb2	ensembl	protein_coding	NA	0.618501644	6.2083988	15.03380769	3.70E-10	4.98E-09	13.06516232
ENSRNOG00000001344	7	Aldh2	ensembl	protein_coding	NA	-0.65268761	7.584310435	-15.03103254	3.71E-10	4.98E-09	12.97588929
ENSRNOG00000047867	2	Klhdc8b	ensembl	protein_coding	NA	-1.125084125	6.219975364	-15.02197382	3.74E-10	5.02E-09	13.19375832
ENSRNOG00000001548	6	Nfe2l2	ensembl	protein_coding	NA	0.667269412	7.835377373	15.00597474	3.80E-10	5.09E-09	12.83374357
ENSRNOG00000003869	3	Sod3	ensembl	protein_coding	NA	-2.084233013	4.841884306	-15.0039919	3.80E-10	5.09E-09	13.70030337
ENSRNOG00000002610	5	Carhsp1	ensembl	protein_coding	NA	-0.710932597	7.200773878	-14.99380754	3.84E-10	5.13E-09	12.98199691
ENSRNOG00000004328	8	Deptor	ensembl	protein_coding	NA	-2.728710302	3.316574603	-14.9823236	3.88E-10	5.18E-09	13.68271687
ENSRNOG00000055089	1	Slc44a1	ensembl	protein_coding	NA	-0.640036577	6.481357079	-14.97323276	3.91E-10	5.22E-09	13.0838529
ENSRNOG00000007769	7	Marchf2	ensembl	protein_coding	NA	-0.807508106	6.678210117	-14.96321717	3.95E-10	5.26E-09	13.00831422
ENSRNOG00000012960	6	Uap1l1	ensembl	protein_coding	NA	-1.128395344	5.660094711	-14.95896969	3.96E-10	5.27E-09	13.32836887
ENSRNOG00000027491	4	Vldlr	ensembl	protein_coding	NA	0.798623986	7.479368942	14.95309634	3.98E-10	5.29E-09	12.82173223
ENSRNOG00000003203	4	Hexim1	ensembl	protein_coding	NA	-1.453245707	4.949299472	-14.95164769	3.99E-10	5.29E-09	13.41835044
ENSRNOG00000020622	5	Cilp2	ensembl	protein_coding	NA	4.169943378	-0.603592006	14.94495404	4.01E-10	5.32E-09	13.19336458
ENSRNOG00000024082	2	Gldn	ensembl	protein_coding	NA	4.158581828	-1.004466107	14.94248045	4.02E-10	5.33E-09	13.20990172
ENSRNOG00000005580	6	Itgb4	ensembl	protein_coding	NA	-2.206486413	5.050001061	-14.93603484	4.04E-10	5.35E-09	13.59933104
ENSRNOG00000006867	7	Etv1	ensembl	protein_coding	NA	-2.505619886	3.423008188	-14.92687944	4.08E-10	5.39E-09	13.65656943
ENSRNOG00000005228	7	Gnptab	ensembl	protein_coding	NA	-0.64015507	6.912827564	-14.91792402	4.11E-10	5.43E-09	12.92296308
ENSRNOG00000045843	2	Rusc2	ensembl	protein_coding	NA	0.999779517	6.118190891	14.90410634	4.16E-10	5.49E-09	12.94253456
ENSRNOG00000018019	5	Hspa12a	ensembl	protein_coding	NA	-1.472008335	5.173138744	-14.90059117	4.17E-10	5.50E-09	13.39185956
ENSRNOG00000018375	7	Eif2b3	ensembl	protein_coding	NA	1.144292526	3.69556395	14.89294269	4.20E-10	5.53E-09	13.3811022
ENSRNOG00000015417	7	Kansl3	ensembl	protein_coding	NA	0.81444547	5.954342349	14.87658416	4.27E-10	5.61E-09	12.95206576
ENSRNOG00000015787	8	P3h4	ensembl_havana	protein_coding	NA	0.771507432	5.766345093	14.86543116	4.31E-10	5.66E-09	12.95241121
ENSRNOG00000006426	6	Syt1	ensembl	protein_coding	NA	-1.453983459	4.516598125	-14.86295269	4.32E-10	5.67E-09	13.27380605
ENSRNOG00000016638	5	Gnb1	ensembl	protein_coding	NA	0.544736207	7.408453043	14.85506712	4.35E-10	5.70E-09	12.72914857
ENSRNOG00000008173	5	Sesn3	ensembl	protein_coding	NA	-0.851890164	5.65781446	-14.81610809	4.51E-10	5.90E-09	13.13856549
ENSRNOG00000058588	1	Nfxl1	ensembl	protein_coding	NA	0.92590116	4.709182083	14.81222899	4.52E-10	5.91E-09	13.08577251
ENSRNOG00000019645	6	Osbp2	ensembl	protein_coding	NA	-1.609507809	4.67787413	-14.81210271	4.52E-10	5.91E-09	13.49003631
ENSRNOG00000016581	6	Serpinb1a	ensembl	protein_coding	NA	-2.001649348	3.911890813	-14.8109662	4.53E-10	5.91E-09	13.55133764
ENSRNOG00000046405	1	Hic1	ensembl	protein_coding	NA	-1.36655896	5.591969026	-14.80591753	4.55E-10	5.93E-09	13.14397507
ENSRNOG00000019120	7	Hmgcs2	ensembl	protein_coding	NA	-7.209672125	-0.970119695	-14.80063785	4.57E-10	5.95E-09	10.07458278
ENSRNOG00000046955	1	Cbx6	ensembl	protein_coding	NA	-0.606895277	7.139123977	-14.79781103	4.58E-10	5.96E-09	12.76173493
ENSRNOG00000011157	6	Jak1	ensembl	protein_coding	NA	-0.488961132	7.95268342	-14.79640591	4.59E-10	5.96E-09	12.65491255
ENSRNOG00000005551	6	Derl1	ensembl	protein_coding	NA	0.594456723	6.909999072	14.78648762	4.63E-10	6.01E-09	12.7353331
ENSRNOG00000029682	5	Clic1	ensembl_havana	protein_coding	NA	0.526526134	7.639403392	14.77840157	4.66E-10	6.05E-09	12.64310533
ENSRNOG00000014538	5	Nxnl2	ensembl	protein_coding	NA	-4.230854744	2.503928013	-14.77610099	4.67E-10	6.05E-09	12.60637649
ENSRNOG00000050197	2	Pdia6	ensembl	protein_coding	NA	0.462802021	8.44174513	14.76673784	4.71E-10	6.10E-09	12.55766396
ENSRNOG00000007172	7	Map4k3	ensembl	protein_coding	NA	0.657383481	6.266740957	14.76056353	4.74E-10	6.12E-09	12.7844602
ENSRNOG00000004603	6	Srgap1	ensembl	protein_coding	NA	-2.005622749	3.543046539	-14.76018679	4.74E-10	6.12E-09	13.51005981
ENSRNOG00000007519	6	Tmem43	ensembl	protein_coding	NA	-0.523511948	8.204781251	-14.7466509	4.80E-10	6.19E-09	12.6186822
ENSRNOG00000010793	6	Spryd3	ensembl	protein_coding	NA	0.716520775	5.733350109	14.74567601	4.81E-10	6.19E-09	12.87523084
ENSRNOG00000050834	2	Fam102a	ensembl	protein_coding	NA	-1.651581759	4.477501842	-14.74161873	4.82E-10	6.21E-09	13.38234196
ENSRNOG00000020776	5	Dhcr7	ensembl	protein_coding	NA	1.342833439	3.273665734	14.74043995	4.83E-10	6.21E-09	13.36479172
ENSRNOG00000014531	7	Hbs1l	ensembl	protein_coding	NA	0.641248765	6.315614634	14.72789032	4.88E-10	6.27E-09	12.78278584
ENSRNOG00000018487	3	Slc3a2	ensembl	protein_coding	NA	0.658061463	6.866494463	14.7250824	4.90E-10	6.28E-09	12.66800593
ENSRNOG00000014288	8	Fn1	ensembl	protein_coding	NA	1.438085963	15.40654056	14.71600456	4.94E-10	6.33E-09	12.06131418
ENSRNOG00000002347	7	Rgl1	ensembl	protein_coding	NA	-2.353327411	3.462214078	-14.70599995	4.98E-10	6.38E-09	13.42587402
ENSRNOG00000030019	4	Atp1a1	ensembl	protein_coding	NA	0.509374641	8.900457261	14.69867132	5.02E-10	6.42E-09	12.45713608
ENSRNOG00000005348	7	Pamr1	ensembl	protein_coding	NA	-2.618966954	3.23327685	-14.69396053	5.04E-10	6.44E-09	13.43298709
ENSRNOG00000013737	6	Bcar3	ensembl	protein_coding	NA	1.127211867	4.55346222	14.69080298	5.05E-10	6.45E-09	13.03826018
ENSRNOG00000017310	6	Rnpc3	ensembl	protein_coding	NA	1.058926099	4.109423246	14.68386673	5.09E-10	6.48E-09	13.10023396
ENSRNOG00000003927	7	Cd55	ensembl	protein_coding	NA	-1.65666634	4.141485087	-14.67782684	5.11E-10	6.51E-09	13.28443948
ENSRNOG00000006077	8	Snx5	ensembl	protein_coding	NA	-0.586066124	7.024357463	-14.67083987	5.15E-10	6.55E-09	12.64840605
ENSRNOG00000021125	8	Prdx5	ensembl	protein_coding	NA	0.711856244	7.240795671	14.66806525	5.16E-10	6.56E-09	12.56991085
ENSRNOG00000012576	6	Selenos	ensembl	protein_coding	NA	0.643599956	6.081543141	14.66416965	5.18E-10	6.57E-09	12.70413029
ENSRNOG00000031834	4	Nkain4	ensembl	protein_coding	NA	-2.663529015	4.05299309	-14.6472817	5.26E-10	6.67E-09	13.40770225
ENSRNOG00000013766	7	Acaa2	ensembl	protein_coding	NA	-0.882417746	6.039378538	-14.6436225	5.28E-10	6.68E-09	12.82735964
ENSRNOG00000016208	7	Setbp1	ensembl	protein_coding	NA	-1.080169187	4.833623887	-14.63714905	5.31E-10	6.72E-09	13.12962899
ENSRNOG00000054352	1	Atp6ap1	ensembl	protein_coding	NA	0.518307358	8.366634179	14.6290098	5.35E-10	6.76E-09	12.44679629
ENSRNOG00000006388	5	Pygl	ensembl	protein_coding	NA	0.65314651	8.154026707	14.62568412	5.36E-10	6.77E-09	12.48276738
ENSRNOG00000000043	6	Idua	ensembl	protein_coding	NA	-0.633550407	6.501103803	-14.61333694	5.43E-10	6.84E-09	12.71604882
ENSRNOG00000009754	6	Nampt	ensembl	protein_coding	NA	0.703040543	6.332363179	14.60812653	5.45E-10	6.87E-09	12.69102089
ENSRNOG00000010952	7	Ift122	ensembl	protein_coding	NA	-0.881946303	5.401393276	-14.59299208	5.53E-10	6.96E-09	12.90740973
ENSRNOG00000018569	7	Ahcyl1	ensembl	protein_coding	NA	0.473908148	7.671948395	14.58552541	5.57E-10	6.99E-09	12.44082036
ENSRNOG00000019387	7	Ifi30	ensembl	protein_coding	NA	-1.244144168	4.788480305	-14.58506766	5.57E-10	6.99E-09	13.09969849
ENSRNOG00000016299	3	Klf4	ensembl	protein_coding	NA	-1.134490472	7.371394678	-14.58428117	5.57E-10	6.99E-09	12.64044918
ENSRNOG00000008274	3	Xpc	ensembl	protein_coding	NA	-0.598786307	6.316441191	-14.58426026	5.57E-10	6.99E-09	12.71816829
ENSRNOG00000016367	7	Vasp	ensembl	protein_coding	NA	0.834947532	6.486621883	14.57962039	5.60E-10	7.01E-09	12.5491201
ENSRNOG00000016526	7	Dsg2	ensembl	protein_coding	NA	1.504511736	2.797286711	14.56616628	5.67E-10	7.09E-09	13.30265133
ENSRNOG00000061216	1	Tubb5	ensembl_havana	protein_coding	NA	0.41077854	10.27439214	14.5484098	5.76E-10	7.20E-09	12.22522624
ENSRNOG00000014087	6	Kifc3	ensembl	protein_coding	NA	1.075568838	4.363511902	14.54700917	5.77E-10	7.20E-09	12.90645016
ENSRNOG00000046242	2	Klf7	ensembl	protein_coding	NA	0.954559107	4.842110121	14.54110809	5.80E-10	7.23E-09	12.85907383
ENSRNOG00000003310	6	Tmem63a	ensembl	protein_coding	NA	0.750872088	5.299642105	14.52574682	5.88E-10	7.33E-09	12.75420717
ENSRNOG00000025350	5	Ppp1r13l	ensembl	protein_coding	NA	1.413890346	4.468822238	14.50495642	6.00E-10	7.46E-09	12.83036657
ENSRNOG00000015558	6	Zfp512b	ensembl	protein_coding	NA	-0.831416835	6.379346026	-14.50349222	6.01E-10	7.46E-09	12.62469013
ENSRNOG00000014064	5	Ctsh	ensembl	protein_coding	NA	-0.552920306	7.531719869	-14.50224691	6.01E-10	7.46E-09	12.39540413
ENSRNOG00000014347	5	Slc4a2	ensembl	protein_coding	NA	-0.803597291	6.631454841	-14.50129573	6.02E-10	7.46E-09	12.55270571
ENSRNOG00000018536	7	Pck2	ensembl	protein_coding	NA	0.952052633	4.870631156	14.49694416	6.04E-10	7.49E-09	12.76727901
ENSRNOG00000005504	8	Pkp4	ensembl	protein_coding	NA	-1.269413612	4.745098848	-14.49167104	6.07E-10	7.52E-09	12.95072905
ENSRNOG00000031760	6	Fmn1	ensembl	protein_coding	NA	1.181295848	3.684124796	14.4799258	6.14E-10	7.59E-09	13.04019575
ENSRNOG00000003848	8	Med12	ensembl_havana	protein_coding	NA	-0.634376935	6.708341152	-14.47459103	6.17E-10	7.62E-09	12.5299328
ENSRNOG00000002358	5	Scpep1	ensembl	protein_coding	NA	-0.479575051	9.486250885	-14.45870179	6.26E-10	7.73E-09	12.21228161
ENSRNOG00000018681	7	Nes	ensembl	protein_coding	NA	-0.855984949	5.910248206	-14.44632874	6.33E-10	7.81E-09	12.69006105
ENSRNOG00000025695	6	Tns3	ensembl	protein_coding	NA	0.690649868	6.505336237	14.43642753	6.39E-10	7.86E-09	12.40132903
ENSRNOG00000027463	6	Adamts3	ensembl	protein_coding	NA	-3.833552634	3.046869986	-14.43637897	6.39E-10	7.86E-09	13.04284662
ENSRNOG00000022686	6	Zdhhc2	ensembl	protein_coding	NA	1.6884944	3.033218483	14.43242253	6.42E-10	7.88E-09	13.17401867
ENSRNOG00000002331	5	Aldh3a1	ensembl	protein_coding	NA	-8.536666184	1.515534425	-14.43002069	6.43E-10	7.89E-09	9.958108861
ENSRNOG00000040287	4	Cyp1b1	ensembl_havana	protein_coding	NA	-0.732040572	8.254849771	-14.42544625	6.46E-10	7.92E-09	12.27429753
ENSRNOG00000014785	3	Ykt6	ensembl	protein_coding	NA	0.701615589	5.438001177	14.40950709	6.55E-10	8.03E-09	12.55481562
ENSRNOG00000004143	4	Adipor1	ensembl	protein_coding	NA	0.517863346	7.340610248	14.4056803	6.58E-10	8.05E-09	12.30702719
ENSRNOG00000009248	4	Pnrc2	ensembl	protein_coding	NA	-0.717849633	6.882673207	-14.3980355	6.62E-10	8.10E-09	12.44236391
ENSRNOG00000002273	6	Naaa	ensembl	protein_coding	NA	3.030070621	1.482122277	14.39665293	6.63E-10	8.10E-09	13.09478854
ENSRNOG00000042068	3	Otud7b	ensembl	protein_coding	NA	0.528028548	6.567918119	14.39624132	6.64E-10	8.10E-09	12.38870724
ENSRNOG00000025075	6	Relt	ensembl	protein_coding	NA	3.110707931	0.781028126	14.39331913	6.65E-10	8.11E-09	13.04665386
ENSRNOG00000061910	1	Igfbp3	ensembl	protein_coding	NA	0.561376142	7.68743483	14.38738451	6.69E-10	8.15E-09	12.25723169
ENSRNOG00000001185	7	RGD1311899	ensembl	protein_coding	NA	-0.73042156	5.337560457	-14.38584246	6.70E-10	8.15E-09	12.72821666
ENSRNOG00000020032	6	Impdh1	ensembl	protein_coding	NA	0.805434141	6.01883548	14.37903484	6.74E-10	8.19E-09	12.44019499
ENSRNOG00000000640	4	Egr2	ensembl	protein_coding	NA	-1.621966108	5.864997742	-14.37417178	6.77E-10	8.22E-09	12.80209074
ENSRNOG00000032136	4	Cdc42ep3	ensembl	protein_coding	NA	-0.817456362	6.077726235	-14.37036117	6.80E-10	8.24E-09	12.51761818
ENSRNOG00000004730	7	Meis2	ensembl	protein_coding	NA	-0.638101522	6.365232865	-14.36668115	6.82E-10	8.26E-09	12.44361678
ENSRNOG00000031479	4	Hdlbp	ensembl	protein_coding	NA	0.390735031	9.876876055	14.36375388	6.84E-10	8.27E-09	12.0579751
ENSRNOG00000000869	7	Arhgef6	ensembl	protein_coding	NA	1.760540601	4.483445676	14.36343383	6.84E-10	8.27E-09	12.75417881
ENSRNOG00000046468	1	Ptgfr	ensembl	protein_coding	NA	-1.413392135	4.173628327	-14.35360094	6.90E-10	8.34E-09	12.9377609
ENSRNOG00000042094	3	Prr13	ensembl	protein_coding	NA	-0.648875454	6.595342864	-14.34384077	6.97E-10	8.41E-09	12.43180121
ENSRNOG00000002053	7	Fras1	ensembl	protein_coding	NA	-2.833559226	2.210850035	-14.32937294	7.06E-10	8.52E-09	12.92156728
ENSRNOG00000024470	5	Lman1	ensembl	protein_coding	NA	0.637726701	6.337384699	14.32513127	7.09E-10	8.54E-09	12.35159959
ENSRNOG00000016573	6	Dgat2	ensembl	protein_coding	NA	-0.938834464	4.947850875	-14.306772	7.21E-10	8.68E-09	12.74676451
ENSRNOG00000002323	5	RGD1566265	ensembl	protein_coding	NA	1.111700225	4.123146147	14.30021586	7.26E-10	8.73E-09	12.74142927
ENSRNOG00000018207	4	Dynlt1	ensembl	protein_coding	NA	0.793174715	5.281583351	14.29850642	7.27E-10	8.73E-09	12.52790949
ENSRNOG00000022218	6	Ifi44	ensembl	protein_coding	NA	-1.381634149	5.263427073	-14.29376792	7.30E-10	8.76E-09	12.77180453
ENSRNOG00000021118	5	Nomo1	ensembl	protein_coding	NA	0.91270313	6.749826687	14.27844107	7.41E-10	8.88E-09	12.24618997
ENSRNOG00000020897	6	Prpf19	ensembl	protein_coding	NA	-0.498169602	7.497409463	-14.25688552	7.56E-10	9.05E-09	12.17478866
ENSRNOG00000017434	2	Mgat3	ensembl_havana	protein_coding	NA	-1.097285735	4.886197406	-14.24779008	7.63E-10	9.12E-09	12.77463834
ENSRNOG00000026455	6	Gpd1l	ensembl	protein_coding	NA	-1.143996243	4.288896663	-14.23600693	7.71E-10	9.21E-09	12.75050886
ENSRNOG00000012037	6	Galnt7	ensembl	protein_coding	NA	0.551744752	6.819566171	14.23444101	7.72E-10	9.22E-09	12.22749213
ENSRNOG00000016066	5	Bambi	ensembl	protein_coding	NA	-2.337301724	4.034317438	-14.2290959	7.76E-10	9.25E-09	13.02518432
ENSRNOG00000015157	6	Smtnl2	ensembl	protein_coding	NA	3.037794734	1.485151418	14.20164377	7.96E-10	9.49E-09	12.89446797
ENSRNOG00000015148	8	Erc2	ensembl	protein_coding	NA	2.0991326	1.484970145	14.17864356	8.14E-10	9.69E-09	12.97466007
ENSRNOG00000012002	6	Iqgap1	ensembl	protein_coding	NA	0.43868195	9.22748115	14.17719035	8.15E-10	9.69E-09	11.91947677
ENSRNOG00000018524	6	Ezr	ensembl	protein_coding	NA	0.691891131	6.276009228	14.17347472	8.18E-10	9.72E-09	12.20433152
ENSRNOG00000000697	4	Coro1c	ensembl	protein_coding	NA	0.631309871	6.90452671	14.1611187	8.28E-10	9.82E-09	12.11314119
ENSRNOG00000015568	6	Plpp5	ensembl	protein_coding	NA	0.808790231	5.017125363	14.15660577	8.31E-10	9.85E-09	12.38708841
ENSRNOG00000010643	7	Kank2	ensembl	protein_coding	NA	-0.489089547	8.320631961	-14.15474502	8.33E-10	9.86E-09	12.01522384
ENSRNOG00000020295	5	Plekhn1	ensembl	protein_coding	NA	1.068694695	4.676292703	14.15194343	8.35E-10	9.88E-09	12.56988958
ENSRNOG00000020935	6	Capn1	ensembl	protein_coding	NA	-0.613154266	6.956042739	-14.14400544	8.41E-10	9.94E-09	12.15879772
ENSRNOG00000061108	1	Arcn1	ensembl	protein_coding	NA	0.516811572	7.881259344	14.12465661	8.57E-10	1.01E-08	11.9558462
ENSRNOG00000021041	6	Fam171a2	ensembl	protein_coding	NA	-0.86588156	5.249010053	-14.1189669	8.61E-10	1.02E-08	12.48696936
ENSRNOG00000015085	8	Dmpk	ensembl	protein_coding	NA	-0.660709811	6.953233163	-14.10140422	8.76E-10	1.03E-08	12.15617222
ENSRNOG00000017962	5	Serpinb6a	ensembl	protein_coding	NA	0.536894316	7.107144511	14.09715463	8.79E-10	1.04E-08	12.03739122
ENSRNOG00000016848	6	Fzd4	ensembl	protein_coding	NA	1.609288708	3.146978951	14.09377684	8.82E-10	1.04E-08	12.68940487
ENSRNOG00000013743	5	Sec61a1	ensembl	protein_coding	NA	0.377653636	8.770056269	14.08856463	8.87E-10	1.04E-08	11.85670208
ENSRNOG00000004672	4	Sec14l2	ensembl	protein_coding	NA	1.841760515	1.675397778	14.08788813	8.87E-10	1.04E-08	12.89145755
ENSRNOG00000004029	6	Nectin4	ensembl	protein_coding	NA	2.938859297	0.86991853	14.08150597	8.92E-10	1.05E-08	12.86026201
ENSRNOG00000003302	5	Flcn	ensembl	protein_coding	NA	-0.874889127	5.163026021	-14.07635836	8.97E-10	1.05E-08	12.48803366
ENSRNOG00000024120	3	Rxfp1	ensembl	protein_coding	NA	-1.76162044	1.902423224	-14.0679028	9.04E-10	1.06E-08	12.8210817
ENSRNOG00000004111	3	Soat1	ensembl	protein_coding	NA	0.54680294	6.231141015	14.06744151	9.05E-10	1.06E-08	12.13364816
ENSRNOG00000018761	6	Eif3c	ensembl	protein_coding	NA	0.446631633	8.382060235	14.06417616	9.07E-10	1.06E-08	11.86229938
ENSRNOG00000011148	6	Ssr3	ensembl	protein_coding	NA	0.543765343	7.740252468	14.06313662	9.08E-10	1.06E-08	11.91067727
ENSRNOG00000026604	6	Cercam	ensembl	protein_coding	NA	0.630334361	6.931791906	14.06118666	9.10E-10	1.06E-08	12.02192639
ENSRNOG00000002529	6	Rap2c	ensembl	protein_coding	NA	0.582594949	6.661342645	14.05986129	9.11E-10	1.06E-08	12.05921058
ENSRNOG00000049471	2	Steap3	ensembl	protein_coding	NA	-0.766217497	5.923459633	-14.05365551	9.16E-10	1.07E-08	12.2856345
ENSRNOG00000000925	7	Psph	ensembl_havana	protein_coding	NA	1.653581861	2.505778598	14.04106179	9.28E-10	1.08E-08	12.75050464
ENSRNOG00000018666	6	Gpsm1	ensembl	protein_coding	NA	-0.809816105	5.694029255	-14.00715851	9.58E-10	1.11E-08	12.26957484
ENSRNOG00000060514	1	LOC103692166	ensembl	protein_coding	NA	0.936852445	4.280834141	13.9968886	9.67E-10	1.12E-08	12.46973706
ENSRNOG00000015295	6	Ctdsp1	ensembl_havana	protein_coding	NA	-0.550498989	6.758885426	-13.98348851	9.80E-10	1.14E-08	12.01310812
ENSRNOG00000012287	6	Slc35e1	ensembl	protein_coding	NA	1.112876564	4.656098681	13.981183	9.82E-10	1.14E-08	12.38036896
ENSRNOG00000009935	5	Xpo1	ensembl	protein_coding	NA	0.667828524	6.988646954	13.97974781	9.83E-10	1.14E-08	11.92574169
ENSRNOG00000020843	6	LOC100360087	ensembl	protein_coding	NA	0.492585057	10.2010505	13.97918749	9.84E-10	1.14E-08	11.69144208
ENSRNOG00000019656	6	Btd	ensembl	protein_coding	NA	-1.03640838	5.241857268	-13.97383062	9.89E-10	1.14E-08	12.38456231
ENSRNOG00000021359	4	Mtfr1	ensembl	protein_coding	NA	1.19613158	3.22396062	13.96461212	9.98E-10	1.15E-08	12.58602537
ENSRNOG00000017414	7	Irf7	ensembl	protein_coding	NA	-2.121526671	3.823524734	-13.9607468	1.00E-09	1.15E-08	12.77116133
ENSRNOG00000021735	5	Akr1c15	ensembl	protein_coding	NA	-2.019668771	3.400653387	-13.96030638	1.00E-09	1.15E-08	12.76707034
ENSRNOG00000043182	3	Septin6	ensembl_havana	protein_coding	NA	1.05585127	4.126169654	13.95820076	1.00E-09	1.15E-08	12.46003859
ENSRNOG00000061373	1	Loxl3	ensembl	protein_coding	NA	0.629083514	6.895992325	13.95637928	1.01E-09	1.16E-08	11.93955502
ENSRNOG00000019873	6	Eml3	ensembl	protein_coding	NA	-0.631905787	6.18387869	-13.95491316	1.01E-09	1.16E-08	12.11115105
ENSRNOG00000013481	5	Cdh11	ensembl	protein_coding	NA	-0.614709893	6.238022616	-13.94550272	1.02E-09	1.17E-08	11.99119646
ENSRNOG00000017610	7	Nedd4l	ensembl	protein_coding	NA	-0.966042929	4.824091224	-13.93695997	1.02E-09	1.17E-08	12.40510591
ENSRNOG00000010466	7	Chpf2	ensembl_havana	protein_coding	NA	0.63388021	6.698653733	13.93007385	1.03E-09	1.18E-08	11.88007343
ENSRNOG00000013090	7	Gadd45g	ensembl	protein_coding	NA	1.094181745	6.107311664	13.91625141	1.05E-09	1.20E-08	11.98911256
ENSRNOG00000014516	6	Hs6st1	ensembl	protein_coding	NA	0.684190459	6.567134275	13.90538109	1.06E-09	1.20E-08	11.84923572
ENSRNOG00000005058	7	Lpcat4	ensembl	protein_coding	NA	1.502568848	2.632406354	13.90519524	1.06E-09	1.20E-08	12.62336567
ENSRNOG00000001056	7	Snapc2	ensembl	protein_coding	NA	-1.157186821	5.294280845	-13.90518841	1.06E-09	1.20E-08	12.31939713
ENSRNOG00000021384	6	Ankrd44	ensembl	protein_coding	NA	-0.962200588	4.543687457	-13.90176389	1.06E-09	1.21E-08	12.34892554
ENSRNOG00000029726	4	Gstm1	ensembl	protein_coding	NA	1.128351399	5.190063935	13.89669709	1.07E-09	1.21E-08	12.18634928
ENSRNOG00000058522	1	Fam214a	ensembl	protein_coding	NA	-1.01276055	5.121503248	-13.87965081	1.08E-09	1.23E-08	12.3286233
ENSRNOG00000004361	7	Parp10	ensembl	protein_coding	NA	-1.47427802	4.417498654	-13.86797788	1.09E-09	1.24E-08	12.52025627
ENSRNOG00000015898	8	Fer	ensembl	protein_coding	NA	-0.705196048	6.273871166	-13.85733528	1.11E-09	1.26E-08	12.00810016
ENSRNOG00000059875	1	Zfyve26	ensembl	protein_coding	NA	-0.681836324	5.91236091	-13.85519621	1.11E-09	1.26E-08	12.09102696
ENSRNOG00000008022	6	Apaf1	ensembl	protein_coding	NA	0.587775131	6.291780881	13.83533669	1.13E-09	1.28E-08	11.88213088
ENSRNOG00000021573	3	Dpy19l3	ensembl	protein_coding	NA	-0.823106316	5.240886907	-13.83463005	1.13E-09	1.28E-08	12.1837376
ENSRNOG00000003259	6	C1qtnf1	ensembl	protein_coding	NA	-1.719116705	4.00306068	-13.82920123	1.14E-09	1.29E-08	12.54320006
ENSRNOG00000018309	7	Chd4	ensembl	protein_coding	NA	-0.418831653	8.979895144	-13.80992699	1.16E-09	1.31E-08	11.58738623
ENSRNOG00000008174	5	Appl2	ensembl	protein_coding	NA	-1.517965931	4.982233688	-13.80958689	1.16E-09	1.31E-08	12.36138515
ENSRNOG00000015285	6	Lrp4	ensembl	protein_coding	NA	0.905548969	4.350559254	13.79968684	1.17E-09	1.32E-08	12.17348988
ENSRNOG00000031163	5	Nfkbiz	ensembl	protein_coding	NA	-1.539752985	5.138939055	-13.77064478	1.20E-09	1.36E-08	12.36985984
ENSRNOG00000010543	6	Srpra	ensembl	protein_coding	NA	0.452784322	6.947095274	13.76693803	1.21E-09	1.36E-08	11.69728762
ENSRNOG00000017579	6	Mylip	ensembl	protein_coding	NA	-1.548302489	3.573117995	-13.75402181	1.22E-09	1.37E-08	12.48166883
ENSRNOG00000001733	7	Ppp1r2	ensembl	protein_coding	NA	-0.668479611	6.273349118	-13.75200787	1.22E-09	1.38E-08	11.88514112
ENSRNOG00000034075	3	Ube2ql1	ensembl	protein_coding	NA	-2.853913673	2.459968068	-13.75055804	1.23E-09	1.38E-08	12.49210526
ENSRNOG00000015583	7	Dnal4	ensembl	protein_coding	NA	0.649223653	5.535944414	13.73947217	1.24E-09	1.39E-08	11.93112203
ENSRNOG00000007901	6	Tmed10	ensembl	protein_coding	NA	0.417930505	7.688730768	13.7372397	1.24E-09	1.39E-08	11.60278512
ENSRNOG00000021242	8	Adam33	ensembl	protein_coding	NA	-0.62068747	6.419616754	-13.734496	1.25E-09	1.39E-08	11.86282405
ENSRNOG00000006674	4	Rflnb	ensembl	protein_coding	NA	-1.26611717	4.217779013	-13.72756918	1.25E-09	1.40E-08	12.35769965
ENSRNOG00000000936	6	Stx2	ensembl	protein_coding	NA	0.648344105	5.223855262	13.72530397	1.26E-09	1.40E-08	11.95088058
ENSRNOG00000016433	6	Prrc1	ensembl	protein_coding	NA	0.847399758	5.455875826	13.72267832	1.26E-09	1.41E-08	11.87098756
ENSRNOG00000019000	8	Limk2	ensembl	protein_coding	NA	0.838626741	5.725427913	13.71117422	1.27E-09	1.42E-08	11.82465993
ENSRNOG00000045752	2	Rrm1	ensembl_havana	protein_coding	NA	0.859212038	6.124514926	13.70931696	1.28E-09	1.42E-08	11.73948895
ENSRNOG00000019383	7	Tef	ensembl	protein_coding	NA	-0.702973205	6.266162659	-13.7047761	1.28E-09	1.43E-08	11.86985735
ENSRNOG00000001229	6	Col18a1	ensembl	protein_coding	NA	-0.808596167	6.561526683	-13.70029533	1.29E-09	1.43E-08	11.72783946
ENSRNOG00000050767	1	Nrn1	ensembl	protein_coding	NA	1.395675519	3.948498841	13.69918474	1.29E-09	1.43E-08	12.11261862
ENSRNOG00000013574	6	Appl1	ensembl	protein_coding	NA	0.703197696	5.700479406	13.6774772	1.32E-09	1.46E-08	11.80389392
ENSRNOG00000024852	5	Tmx4	ensembl	protein_coding	NA	0.675893298	6.26841123	13.67520057	1.32E-09	1.46E-08	11.71249639
ENSRNOG00000020255	6	Sars1	ensembl	protein_coding	NA	0.585434212	7.169774189	13.67149226	1.32E-09	1.47E-08	11.57104297
ENSRNOG00000028801	4	Gsap	ensembl	protein_coding	NA	1.330832981	4.362819345	13.65921124	1.34E-09	1.48E-08	12.18926831
ENSRNOG00000003929	7	Pcdh19	ensembl	protein_coding	NA	-1.13961594	5.348155559	-13.64765191	1.36E-09	1.50E-08	11.99645027
ENSRNOG00000021086	7	Dtx4	ensembl	protein_coding	NA	-1.896195978	3.187009063	-13.63570347	1.37E-09	1.52E-08	12.45439398
ENSRNOG00000006060	7	Matn2	ensembl	protein_coding	NA	-1.920124873	3.697194011	-13.63450289	1.37E-09	1.52E-08	12.37990675
ENSRNOG00000007141	6	Preb	ensembl	protein_coding	NA	-0.722292479	5.572299016	-13.62956688	1.38E-09	1.52E-08	11.8349018
ENSRNOG00000019147	7	Stom	ensembl	protein_coding	NA	-0.753167648	6.0249338	-13.62147814	1.39E-09	1.53E-08	11.86205618
ENSRNOG00000014143	6	Col24a1	ensembl	protein_coding	NA	-0.967535523	3.779198495	-13.61742899	1.40E-09	1.54E-08	12.09835762
ENSRNOG00000011119	5	Spin1	ensembl	protein_coding	NA	-0.705256183	5.674600064	-13.61389123	1.40E-09	1.54E-08	11.8569875
ENSRNOG00000019189	7	Acat2	ensembl	protein_coding	NA	1.298247496	3.771801831	13.61203808	1.40E-09	1.54E-08	12.16462402
ENSRNOG00000020996	8	Vps51	ensembl	protein_coding	NA	-0.919114404	4.965448206	-13.61081606	1.41E-09	1.54E-08	12.03938512
ENSRNOG00000039980	4	Slc25a5	ensembl_havana	protein_coding	NA	0.525177836	6.191107597	13.60853268	1.41E-09	1.55E-08	11.64898011
ENSRNOG00000014293	7	Nkd1	ensembl	protein_coding	NA	1.30655983	2.697668583	13.60427687	1.41E-09	1.55E-08	12.23728362
ENSRNOG00000008927	4	Hbp1	ensembl	protein_coding	NA	-0.608021816	7.007950117	-13.5903494	1.43E-09	1.57E-08	11.58274123
ENSRNOG00000055583	1	Ttyh3	ensembl	protein_coding	NA	-0.857980233	7.746656287	-13.59033094	1.43E-09	1.57E-08	11.49665585
ENSRNOG00000007989	5	Chst1	ensembl	protein_coding	NA	1.313355168	2.381870717	13.58569486	1.44E-09	1.57E-08	12.33493417
ENSRNOG00000019622	3	Ackr3	ensembl	protein_coding	NA	-2.563389913	4.616234082	-13.58297224	1.44E-09	1.58E-08	12.37795468
ENSRNOG00000055751	1	P3h2	ensembl	protein_coding	NA	2.549705838	1.555334808	13.57143503	1.46E-09	1.59E-08	12.39682184
ENSRNOG00000020653	4	S1pr2	ensembl	protein_coding	NA	-0.8188846	5.719962238	-13.56808209	1.47E-09	1.60E-08	11.77754902
ENSRNOG00000006228	5	Pdia4	ensembl	protein_coding	NA	0.446926061	8.278409445	13.5564848	1.48E-09	1.61E-08	11.34144679
ENSRNOG00000030328	2	Fam98a	ensembl	protein_coding	NA	0.794594393	5.506465745	13.54960887	1.49E-09	1.62E-08	11.65169264
ENSRNOG00000012881	5	Fgl2	ensembl	protein_coding	NA	-2.36536076	2.909145704	-13.54179462	1.50E-09	1.64E-08	12.36566632
ENSRNOG00000029735	5	Pid1	ensembl	protein_coding	NA	0.722516517	6.150831875	13.52414754	1.53E-09	1.66E-08	11.55335902
ENSRNOG00000001249	8	Col6a1	ensembl	protein_coding	NA	-0.681717336	10.98022531	-13.515513	1.54E-09	1.67E-08	11.13595461
ENSRNOG00000002667	7	Lamc2	ensembl_havana	protein_coding	NA	1.819563783	2.912315279	13.50672201	1.56E-09	1.69E-08	12.19844178
ENSRNOG00000007810	5	Gdf6	ensembl_havana	protein_coding	NA	-3.250542497	2.518300932	-13.50411745	1.56E-09	1.69E-08	12.25676938
ENSRNOG00000004578	5	Cthrc1	ensembl	protein_coding	NA	-2.564976494	2.010140902	-13.49481614	1.58E-09	1.70E-08	12.29231006
ENSRNOG00000017857	7	LOC108348250	ensembl	protein_coding	NA	-0.539039256	8.224041263	-13.4886607	1.59E-09	1.71E-08	11.32802903
ENSRNOG00000042326	2	Smpdl3b	ensembl	protein_coding	NA	1.816591766	1.819603346	13.48245475	1.59E-09	1.72E-08	12.30887932
ENSRNOG00000018413	7	Per3	ensembl_havana	protein_coding	NA	-1.032970127	5.028525843	-13.45921691	1.63E-09	1.76E-08	11.91795537
ENSRNOG00000003614	5	Mgat5	ensembl	protein_coding	NA	1.417392196	3.313806814	13.45579886	1.64E-09	1.77E-08	12.09500292
ENSRNOG00000015843	5	Itfg1	ensembl	protein_coding	NA	0.477279184	6.850619467	13.45169803	1.64E-09	1.77E-08	11.40242522
ENSRNOG00000031197	4	F8	ensembl	protein_coding	NA	-1.002303917	4.834428323	-13.44817179	1.65E-09	1.78E-08	11.92518869
ENSRNOG00000001785	5	Etv5	ensembl	protein_coding	NA	0.917089225	5.313689674	13.44616199	1.65E-09	1.78E-08	11.57269158
ENSRNOG00000017386	6	Il11	ensembl	protein_coding	NA	1.672571079	1.666038175	13.44515696	1.65E-09	1.78E-08	12.25660587
ENSRNOG00000009446	4	Rxra	ensembl	protein_coding	NA	-1.14866984	4.677634364	-13.40897541	1.72E-09	1.84E-08	11.91650417
ENSRNOG00000007907	5	Tmem178a	ensembl	protein_coding	NA	2.159670422	1.588082904	13.37701202	1.77E-09	1.90E-08	12.20843273
ENSRNOG00000014603	5	Sgcg	ensembl	protein_coding	NA	-0.948765387	5.915439015	-13.37449043	1.78E-09	1.90E-08	11.63097991
ENSRNOG00000018153	6	Rbm5	ensembl	protein_coding	NA	-0.596218695	7.014295559	-13.36557381	1.79E-09	1.92E-08	11.34313035
ENSRNOG00000007400	7	Srebf2	ensembl	protein_coding	NA	0.741993734	6.653484921	13.35814498	1.80E-09	1.93E-08	11.32319356
ENSRNOG00000058388	2	Zfp36	ensembl_havana	protein_coding	NA	-1.486052794	7.018927469	-13.35727442	1.81E-09	1.93E-08	11.53717766
ENSRNOG00000003144	6	Gprc5c	ensembl	protein_coding	NA	-0.786470276	6.544951454	-13.35602776	1.81E-09	1.93E-08	11.44315614
ENSRNOG00000021217	5	Itga10	ensembl	protein_coding	NA	-2.4692514	3.058771325	-13.34232273	1.83E-09	1.96E-08	12.17436471
ENSRNOG00000048870	3	St6galnac4	ensembl	protein_coding	NA	0.501941371	6.684427632	13.33105827	1.85E-09	1.98E-08	11.30054491
ENSRNOG00000000047	4	Cd82	ensembl	protein_coding	NA	-0.562179526	6.784724565	-13.31851023	1.88E-09	2.00E-08	11.36941254
ENSRNOG00000018993	4	Ilk	ensembl	protein_coding	NA	0.417508718	7.398990621	13.3144873	1.88E-09	2.00E-08	11.16435156
ENSRNOG00000022196	4	Bmpr2	ensembl	protein_coding	NA	0.912107094	6.887772528	13.30574493	1.90E-09	2.02E-08	11.20798317
ENSRNOG00000024952	5	Atp8b1	ensembl	protein_coding	NA	1.099114238	4.890035838	13.30205853	1.91E-09	2.03E-08	11.4844071
ENSRNOG00000018939	7	Rexo2	ensembl	protein_coding	NA	0.800933549	5.228190229	13.29993201	1.91E-09	2.03E-08	11.43895753
ENSRNOG00000001926	6	Cldn1	ensembl	protein_coding	NA	-4.286747026	2.126240948	-13.29146228	1.93E-09	2.04E-08	11.45348816
ENSRNOG00000004554	6	Dcn	ensembl	protein_coding	NA	-5.608832812	2.38459076	-13.28702497	1.94E-09	2.05E-08	11.04697838
ENSRNOG00000057367	1	Glud1	ensembl_havana	protein_coding	NA	-0.464434774	8.036739115	-13.2850641	1.94E-09	2.05E-08	11.15510449
ENSRNOG00000010771	7	Pkd1	ensembl	protein_coding	NA	0.778112159	8.455129117	13.28095773	1.95E-09	2.06E-08	11.03320966
ENSRNOG00000002735	6	Dhx9	ensembl	protein_coding	NA	-0.533645552	6.934952151	-13.27362507	1.96E-09	2.07E-08	11.21029238
ENSRNOG00000014879	6	Ttc7a	ensembl	protein_coding	NA	-0.576879536	6.81484026	-13.26884493	1.97E-09	2.08E-08	11.34901478
ENSRNOG00000011631	4	Fst	ensembl	protein_coding	NA	-1.546764126	3.796657932	-13.26700893	1.98E-09	2.08E-08	11.91230081
ENSRNOG00000018673	8	Sec22b	ensembl_havana	protein_coding	NA	0.514613028	6.960452507	13.2566848	2.00E-09	2.10E-08	11.16104378
ENSRNOG00000005984	7	Etv6	ensembl	protein_coding	NA	0.938174124	4.302177611	13.2367256	2.04E-09	2.14E-08	11.61589875
ENSRNOG00000009267	4	B3gnt2	ensembl	protein_coding	NA	0.793824916	4.571850563	13.21896476	2.07E-09	2.18E-08	11.58853146
ENSRNOG00000033101	5	Myo18a	ensembl	protein_coding	NA	-0.583254974	6.810545209	-13.21465049	2.08E-09	2.19E-08	11.2328404
ENSRNOG00000056836	1	Cav1	ensembl	protein_coding	NA	-0.574088731	7.335844814	-13.20978924	2.09E-09	2.20E-08	11.11021649
ENSRNOG00000005281	6	Stx16	ensembl	protein_coding	NA	0.469148194	6.143728691	13.20632952	2.10E-09	2.20E-08	11.24368832
ENSRNOG00000026965	6	Tmem140	ensembl	protein_coding	NA	-4.133743894	2.6524851	-13.20614129	2.10E-09	2.20E-08	11.18605812
ENSRNOG00000000033	5	Tmcc2	ensembl	protein_coding	NA	1.212267489	3.667959901	13.19887882	2.12E-09	2.22E-08	11.70606416
ENSRNOG00000004284	4	Btg1	ensembl	protein_coding	NA	0.435391232	7.879126592	13.19778131	2.12E-09	2.22E-08	11.0379196
ENSRNOG00000010832	5	Pdgfrl	ensembl	protein_coding	NA	1.324750087	3.256015146	13.19502835	2.12E-09	2.22E-08	11.76907184
ENSRNOG00000049181	3	Sh2b1	ensembl	protein_coding	NA	-0.744272624	5.720381555	-13.17456584	2.17E-09	2.26E-08	11.39272216
ENSRNOG00000005464	5	Lgalsl	ensembl	protein_coding	NA	0.795895702	4.491103949	13.17394884	2.17E-09	2.26E-08	11.50916163
ENSRNOG00000003825	6	Wdr75	ensembl	protein_coding	NA	-0.873596216	5.445828854	-13.16789544	2.18E-09	2.28E-08	11.3616154
ENSRNOG00000020685	4	Atp12a	ensembl	protein_coding	NA	4.967492537	-2.817998783	13.16612426	2.19E-09	2.28E-08	10.66011973
ENSRNOG00000019940	6	Ssr2	ensembl_havana	protein_coding	NA	0.636680389	7.117216215	13.16320439	2.19E-09	2.28E-08	11.03828132
ENSRNOG00000004959	7	Actr2	ensembl	protein_coding	NA	0.499024314	7.078935612	13.14936661	2.22E-09	2.31E-08	11.03252019
ENSRNOG00000059827	1	LOC691995	ensembl	protein_coding	NA	0.81095662	4.063265403	13.14792304	2.23E-09	2.31E-08	11.3964693
ENSRNOG00000045647	3	Hax1	ensembl_havana	protein_coding	NA	0.962859107	4.794713899	13.14350736	2.24E-09	2.32E-08	11.42885295
ENSRNOG00000015936	2	LOC108349548	ensembl	protein_coding	NA	0.655670941	5.65146445	13.14013166	2.24E-09	2.33E-08	11.23401178
ENSRNOG00000015630	5	Cct7	ensembl	protein_coding	NA	0.458657909	8.477825732	13.13374326	2.26E-09	2.34E-08	10.89978737
ENSRNOG00000003248	6	Mpzl1	ensembl	protein_coding	NA	0.62376505	6.51246508	13.13073793	2.27E-09	2.35E-08	11.08821734
ENSRNOG00000013781	8	Kcnq5	ensembl	protein_coding	NA	0.871860901	5.118508016	13.10009841	2.34E-09	2.42E-08	11.39810319
ENSRNOG00000015840	7	Hsd17b4	ensembl	protein_coding	NA	-0.655420539	6.187811475	-13.09583494	2.35E-09	2.43E-08	11.21176139
ENSRNOG00000020881	7	Frmd8	ensembl_havana	protein_coding	NA	-1.123712738	5.391357756	-13.09246353	2.36E-09	2.43E-08	11.45317952
ENSRNOG00000012364	6	Prickle2	ensembl	protein_coding	NA	-0.434067676	8.585912018	-13.08501712	2.37E-09	2.45E-08	10.88167748
ENSRNOG00000039969	4	Dsc2	ensembl	protein_coding	NA	1.163142313	4.243305403	13.08496409	2.37E-09	2.45E-08	11.68707946
ENSRNOG00000053288	1	Ank3	ensembl	protein_coding	NA	-0.767260041	5.081255022	-13.07336795	2.40E-09	2.47E-08	11.37929112
ENSRNOG00000020485	6	Vav3	ensembl	protein_coding	NA	-2.093946817	4.197319481	-13.0717422	2.41E-09	2.48E-08	11.80716592
ENSRNOG00000060528	1	Cacna1g	ensembl	protein_coding	NA	-1.018061307	3.863110731	-13.06722055	2.42E-09	2.49E-08	11.51793926
ENSRNOG00000008857	7	Adamts10	ensembl	protein_coding	NA	0.501251406	7.41685963	13.05447848	2.45E-09	2.52E-08	10.86538662
ENSRNOG00000036839	4	Hnrnpa1	ensembl	protein_coding	NA	0.485618896	8.230841697	13.04671856	2.47E-09	2.53E-08	10.82279336
ENSRNOG00000017783	6	Sfrp1	ensembl	protein_coding	NA	1.363926803	2.784715122	13.04097248	2.48E-09	2.55E-08	11.63415934
ENSRNOG00000052572	1	Aff2	ensembl_havana	protein_coding	NA	-1.290488271	4.152802635	-13.03833172	2.49E-09	2.55E-08	11.73051469
ENSRNOG00000013794	4	Rbp1	ensembl	protein_coding	NA	1.350488627	3.320923543	13.03572583	2.50E-09	2.56E-08	11.64496165
ENSRNOG00000012991	5	Adgra2	ensembl	protein_coding	NA	-0.717343252	7.319725668	-13.03431841	2.50E-09	2.56E-08	10.93976597
ENSRNOG00000024620	7	Mamdc2	ensembl	protein_coding	NA	-6.93573146	1.620675125	-13.0258967	2.52E-09	2.58E-08	9.198402117
ENSRNOG00000012597	7	Rmc1	ensembl	protein_coding	NA	0.911197409	4.64133588	13.02451336	2.52E-09	2.58E-08	11.31104513
ENSRNOG00000054259	1	Klf11	ensembl	protein_coding	NA	-0.931342231	5.187569079	-13.00709262	2.57E-09	2.62E-08	11.35021868
ENSRNOG00000001803	6	Dnajb11	ensembl	protein_coding	NA	0.738077282	5.910433389	13.00500927	2.57E-09	2.63E-08	11.02225939
ENSRNOG00000037225	4	Tyms	ensembl	protein_coding	NA	-1.267065452	5.221003424	-13.00201724	2.58E-09	2.63E-08	11.4190225
ENSRNOG00000014712	7	Zfp39	ensembl	protein_coding	NA	-1.470503703	3.98819498	-12.99871374	2.59E-09	2.64E-08	11.72778032
ENSRNOG00000005930	5	Nnmt	ensembl	protein_coding	NA	0.964949688	3.798409823	12.99863791	2.59E-09	2.64E-08	11.56117941
ENSRNOG00000014811	9	Cyhr1	ensembl_havana	protein_coding	NA	-0.654213774	6.31130603	-12.98426726	2.63E-09	2.67E-08	11.05914737
ENSRNOG00000016281	5	Col4a1	ensembl	protein_coding	NA	1.111950261	9.402372808	12.97871146	2.64E-09	2.69E-08	10.59324679
ENSRNOG00000001828	7	Stk38l	ensembl	protein_coding	NA	0.83560484	4.441102318	12.97706969	2.65E-09	2.69E-08	11.35179782
ENSRNOG00000027257	3	Gmip	ensembl	protein_coding	NA	0.892520448	5.224130801	12.97605115	2.65E-09	2.69E-08	11.14615053
ENSRNOG00000008145	7	Traf3	ensembl	protein_coding	NA	0.644736211	5.308063254	12.96145543	2.69E-09	2.73E-08	11.15932513
ENSRNOG00000009749	7	Wdr45	ensembl	protein_coding	NA	-0.911760205	5.183785561	-12.95192448	2.72E-09	2.75E-08	11.30737206
ENSRNOG00000022657	3	Tmem97	ensembl	protein_coding	NA	1.115385354	3.555463444	12.94964917	2.72E-09	2.75E-08	11.42248209
ENSRNOG00000011932	8	Snrpa1	ensembl	protein_coding	NA	0.974342239	3.585779868	12.94536661	2.74E-09	2.76E-08	11.4400751
ENSRNOG00000039469	1	Pcdhb19	ensembl	protein_coding	NA	-1.202579431	4.230532015	-12.93715795	2.76E-09	2.79E-08	11.47718821
ENSRNOG00000007445	8	Asph	ensembl_havana	protein_coding	NA	-0.491496538	7.014989624	-12.93531318	2.76E-09	2.79E-08	10.90624998
ENSRNOG00000017466	6	Kif5b	ensembl	protein_coding	NA	0.951232519	6.605884216	12.9228946	2.80E-09	2.82E-08	10.81798286
ENSRNOG00000009508	6	Casp6	ensembl_havana	protein_coding	NA	0.820294137	4.696205812	12.92251021	2.80E-09	2.82E-08	11.18249456
ENSRNOG00000057628	1	Slc5a6	ensembl	protein_coding	NA	-1.122993513	4.581619916	-12.90088331	2.86E-09	2.88E-08	11.37816859
ENSRNOG00000056870	1	Gdi1	ensembl	protein_coding	NA	0.470380509	7.544503185	12.89969467	2.87E-09	2.88E-08	10.72023869
ENSRNOG00000007032	3	Amigo2	ensembl	protein_coding	NA	-1.680179469	3.796119915	-12.85943916	2.99E-09	3.00E-08	11.60903988
ENSRNOG00000037247	4	Rras	ensembl	protein_coding	NA	0.819317557	5.913767092	12.85553312	3.00E-09	3.01E-08	10.92239455
ENSRNOG00000058478	1	Mapk8ip1	ensembl	protein_coding	NA	-0.980529763	5.429506157	-12.85479495	3.00E-09	3.01E-08	11.17893621
ENSRNOG00000016781	7	Ppib	ensembl	protein_coding	NA	0.472455441	8.157317141	12.85329363	3.01E-09	3.01E-08	10.60716944
ENSRNOG00000060153	1	Spry3	ensembl	protein_coding	NA	1.567242149	2.441699473	12.8464188	3.03E-09	3.03E-08	11.52301696
ENSRNOG00000011815	8	Sgk1	ensembl	protein_coding	NA	0.673087329	6.476671546	12.84145129	3.04E-09	3.04E-08	10.77062253
ENSRNOG00000057817	1	LOC100911769	ensembl	protein_coding	NA	-0.730855675	5.71918107	-12.84051642	3.05E-09	3.05E-08	11.05271036
ENSRNOG00000012862	5	Spsb4	ensembl	protein_coding	NA	3.299911568	-0.287180379	12.83882272	3.05E-09	3.05E-08	11.60347116
ENSRNOG00000008258	9	Fnbp1	ensembl_havana	protein_coding	NA	0.709624898	6.017299403	12.83595926	3.06E-09	3.05E-08	10.84330479
ENSRNOG00000051564	1	Rap2a	ensembl	protein_coding	NA	-0.89691518	5.863685879	-12.83274276	3.07E-09	3.06E-08	11.03761717
ENSRNOG00000013634	5	Myd88	ensembl	protein_coding	NA	-1.035144042	4.579210171	-12.82868109	3.08E-09	3.07E-08	11.3146953
ENSRNOG00000020310	6	Grik5	ensembl	protein_coding	NA	-0.98649107	4.577032806	-12.81618954	3.12E-09	3.11E-08	11.25546846
ENSRNOG00000000442	4	Notch4	ensembl_havana	protein_coding	NA	1.830813683	2.859049481	12.80716073	3.15E-09	3.14E-08	11.54523636
ENSRNOG00000058742	1	AABR07067023.1	ensembl	protein_coding	NA	3.110801983	0.170003296	12.80247466	3.17E-09	3.15E-08	11.44457627
ENSRNOG00000001584	6	Map3k7cl	ensembl	protein_coding	NA	-3.174737422	1.938493882	-12.80168425	3.17E-09	3.15E-08	11.41644368
ENSRNOG00000011700	7	Ptprm	ensembl	protein_coding	NA	0.580626682	5.74740654	12.79349238	3.20E-09	3.17E-08	10.85071012
ENSRNOG00000016733	4	Rab13	ensembl	protein_coding	NA	-0.724353626	5.591929505	-12.79160672	3.20E-09	3.18E-08	11.05063056
ENSRNOG00000060005	1	Surf4	ensembl	protein_coding	NA	0.434515948	8.423606795	12.79071849	3.21E-09	3.18E-08	10.51665984
ENSRNOG00000012683	5	Abhd17c	ensembl	protein_coding	NA	-1.036749194	5.213534805	-12.78937651	3.21E-09	3.18E-08	11.18059337
ENSRNOG00000001436	5	Ywhag	ensembl	protein_coding	NA	0.566942953	8.154057456	12.78466697	3.23E-09	3.19E-08	10.52385024
ENSRNOG00000029810	3	LOC100911766	ensembl	protein_coding	NA	-0.752170466	6.817605984	-12.77687479	3.25E-09	3.21E-08	10.7809846
ENSRNOG00000021338	4	Tmem132a	ensembl	protein_coding	NA	-0.642754591	7.755088785	-12.76399994	3.30E-09	3.25E-08	10.6098996
ENSRNOG00000002896	7	Prdx6	ensembl_havana	protein_coding	NA	-0.545167288	7.882014551	-12.75970974	3.31E-09	3.27E-08	10.60908179
ENSRNOG00000016678	3	Angptl2	ensembl	protein_coding	NA	-0.64910046	7.318568145	-12.75000902	3.35E-09	3.30E-08	10.67418194
ENSRNOG00000004291	6	Cltc	ensembl	protein_coding	NA	0.359077648	9.304071203	12.7481717	3.35E-09	3.30E-08	10.40919311
ENSRNOG00000001479	9	Gtf2i	ensembl_havana	protein_coding	NA	-0.694981995	7.607905231	-12.73161135	3.41E-09	3.36E-08	10.58024372
ENSRNOG00000029500	5	Tapbp	ensembl_havana	protein_coding	NA	-0.799549978	5.682880412	-12.71375283	3.47E-09	3.42E-08	11.00070697
ENSRNOG00000010971	6	Snx18	ensembl	protein_coding	NA	0.595157709	6.166262285	12.69775917	3.53E-09	3.47E-08	10.66612057
ENSRNOG00000016032	6	Cnnm3	ensembl	protein_coding	NA	-0.726648222	5.186080292	-12.6942535	3.55E-09	3.48E-08	11.02604611
ENSRNOG00000023150	5	Gpi	ensembl_havana	protein_coding	NA	0.49777085	10.15337012	12.67352696	3.62E-09	3.55E-08	10.29951822
ENSRNOG00000010133	7	Bpgm	ensembl	protein_coding	NA	-1.03969787	5.124639434	-12.66828953	3.64E-09	3.57E-08	10.98364523
ENSRNOG00000016357	8	Casc4	ensembl	protein_coding	NA	0.529647469	6.27932601	12.66739828	3.65E-09	3.57E-08	10.61141738
ENSRNOG00000018254	6	Sncaip	ensembl	protein_coding	NA	1.165470396	3.273934004	12.66300393	3.66E-09	3.58E-08	11.21814711
ENSRNOG00000029205	2	Zfp354c	ensembl	protein_coding	NA	0.689951951	6.034411158	12.65852551	3.68E-09	3.60E-08	10.60627767
ENSRNOG00000032208	6	Eda	havana	protein_coding	NA	1.513356215	2.896170598	12.65384973	3.70E-09	3.61E-08	11.33253339
ENSRNOG00000054775	1	Fkbp11	ensembl	protein_coding	NA	-0.403891811	8.233655236	-12.65258049	3.70E-09	3.61E-08	10.42421968
ENSRNOG00000014779	5	Pdcd4	ensembl	protein_coding	NA	-0.784728731	6.341557954	-12.64566929	3.73E-09	3.64E-08	10.72409905
ENSRNOG00000052219	1	Gm2a	ensembl	protein_coding	NA	-0.406739249	8.086493948	-12.64017364	3.75E-09	3.65E-08	10.43487819
ENSRNOG00000022392	3	Hspb8	ensembl	protein_coding	NA	0.750457186	6.380305204	12.63091283	3.79E-09	3.69E-08	10.61009396
ENSRNOG00000020075	7	Eef1g	ensembl	protein_coding	NA	0.346805833	10.83566912	12.60404463	3.89E-09	3.79E-08	10.1623445
ENSRNOG00000014182	6	Tns1	ensembl	protein_coding	NA	0.698836602	8.358505407	12.59619246	3.93E-09	3.82E-08	10.30124176
ENSRNOG00000010685	4	Tbx18	ensembl	protein_coding	NA	1.138202097	3.885757471	12.59427994	3.94E-09	3.82E-08	10.9670218
ENSRNOG00000039494	4	Aass	ensembl	protein_coding	NA	-2.662326367	3.942515665	-12.58669024	3.97E-09	3.85E-08	11.40992211
ENSRNOG00000017106	6	Csnk1a1	ensembl	protein_coding	NA	0.426478056	8.013072991	12.58117157	3.99E-09	3.87E-08	10.32731429
ENSRNOG00000008195	6	Ywhaz	ensembl	protein_coding	NA	0.403797261	8.84273541	12.57956201	4.00E-09	3.87E-08	10.25597818
ENSRNOG00000016727	5	Akr1a1	ensembl	protein_coding	NA	0.44185457	8.014965018	12.57857641	4.00E-09	3.87E-08	10.30734997
ENSRNOG00000000937	6	Slc46a3	ensembl	protein_coding	NA	-1.937994141	3.310079795	-12.57396032	4.02E-09	3.89E-08	11.38587433
ENSRNOG00000000105	6	Cplx2	ensembl	protein_coding	NA	-0.773052421	5.572664195	-12.56316341	4.07E-09	3.93E-08	10.72502077
ENSRNOG00000004581	6	Zdhhc9	ensembl	protein_coding	NA	0.654356691	5.333699385	12.55043641	4.12E-09	3.98E-08	10.67630856
ENSRNOG00000006901	6	Cd320	ensembl	protein_coding	NA	-1.272696602	3.710620743	-12.54991618	4.12E-09	3.98E-08	11.19484528
ENSRNOG00000036688	2	Arhgdia	ensembl	protein_coding	NA	0.448540695	9.083632569	12.54658133	4.14E-09	3.99E-08	10.19638611
ENSRNOG00000018145	7	Crat	ensembl	protein_coding	NA	-0.694765082	5.223630595	-12.5441474	4.15E-09	3.99E-08	10.82591074
ENSRNOG00000015063	6	Dhodh	ensembl	protein_coding	NA	1.060417329	3.82556634	12.5440147	4.15E-09	3.99E-08	11.02803367
ENSRNOG00000003114	6	B4galt4	ensembl	protein_coding	NA	-1.260714366	4.596799663	-12.54239699	4.16E-09	4.00E-08	11.08525052
ENSRNOG00000051650	1	Ywhaq	ensembl	protein_coding	NA	0.418069451	8.567162799	12.54129428	4.16E-09	4.00E-08	10.23174125
ENSRNOG00000019582	7	Mthfd1l	ensembl	protein_coding	NA	0.854967349	6.648831658	12.53879163	4.17E-09	4.01E-08	10.48180204
ENSRNOG00000001793	8	Heg1	ensembl	protein_coding	NA	-1.200800854	5.453855983	-12.53214852	4.20E-09	4.03E-08	10.94648477
ENSRNOG00000042449	2	Cdc42se2	ensembl	protein_coding	NA	0.849838087	4.73095274	12.52752166	4.22E-09	4.05E-08	10.73180408
ENSRNOG00000014117	7	Hmox1	ensembl	protein_coding	NA	0.782281297	5.643329931	12.52163726	4.25E-09	4.07E-08	10.6414414
ENSRNOG00000013286	6	Pdcl3	ensembl	protein_coding	NA	0.654132189	5.423011182	12.51834234	4.26E-09	4.08E-08	10.60879511
ENSRNOG00000020197	4	LOC100911932	ensembl	protein_coding	NA	-1.210791607	7.846193443	-12.51827621	4.26E-09	4.08E-08	10.37307682
ENSRNOG00000013176	8	Far1	ensembl_havana	protein_coding	NA	1.033136033	6.398926945	12.51052926	4.30E-09	4.11E-08	10.44662284
ENSRNOG00000018484	5	Plk3	ensembl	protein_coding	NA	1.354229699	3.225155342	12.5010872	4.34E-09	4.14E-08	11.08597446
ENSRNOG00000015425	8	Ssx2ip	ensembl_havana	protein_coding	NA	0.949237702	4.940795389	12.50000271	4.34E-09	4.14E-08	10.68743146
ENSRNOG00000001633	7	Tfg	ensembl	protein_coding	NA	0.490587359	6.499367641	12.49975963	4.35E-09	4.14E-08	10.39629555
ENSRNOG00000003720	6	Prrx1	ensembl	protein_coding	NA	-0.70699589	5.800154553	-12.49105029	4.39E-09	4.18E-08	10.61753306
ENSRNOG00000019695	6	Il17b	ensembl	protein_coding	NA	1.540605092	2.147294922	12.47451563	4.46E-09	4.25E-08	11.19382114
ENSRNOG00000021919	4	Rhoj	ensembl	protein_coding	NA	-0.660707615	6.040672748	-12.46825091	4.49E-09	4.27E-08	10.51544784
ENSRNOG00000002232	6	Aff1	ensembl	protein_coding	NA	0.922064611	6.145128767	12.45604903	4.55E-09	4.32E-08	10.41266371
ENSRNOG00000017297	7	Cab39	ensembl	protein_coding	NA	0.50122188	6.592865212	12.45542096	4.55E-09	4.32E-08	10.33916085
ENSRNOG00000003228	5	Mid1ip1	ensembl	protein_coding	NA	0.85563483	4.087339013	12.45004649	4.58E-09	4.34E-08	10.80672116
ENSRNOG00000055471	1	Ywhah	ensembl	protein_coding	NA	0.631472811	5.961588705	12.44998274	4.58E-09	4.34E-08	10.39100175
ENSRNOG00000011222	5	Dynll1	ensembl	protein_coding	NA	0.490402698	6.863303837	12.43535995	4.65E-09	4.41E-08	10.27821574
ENSRNOG00000022772	4	Prickle1	ensembl	protein_coding	NA	0.687640284	7.294765179	12.43308129	4.66E-09	4.41E-08	10.18620465
ENSRNOG00000031814	5	Sort1	ensembl	protein_coding	NA	0.726581569	4.684813243	12.413439	4.76E-09	4.50E-08	10.59120914
ENSRNOG00000029698	5	Pim3	ensembl	protein_coding	NA	1.04912504	3.864056674	12.40752527	4.79E-09	4.53E-08	10.86124093
ENSRNOG00000013641	6	Myo7a	ensembl	protein_coding	NA	-2.479009098	1.722769004	-12.40531589	4.80E-09	4.54E-08	11.15928517
ENSRNOG00000020730	7	Nbr1	ensembl	protein_coding	NA	-0.379221426	8.074761507	-12.40191118	4.82E-09	4.55E-08	10.15471889
ENSRNOG00000002947	8	Dpt	ensembl_havana	protein_coding	NA	-7.37613155	0.33908382	-12.39709494	4.84E-09	4.57E-08	8.877354977
ENSRNOG00000021298	4	Dstyk	ensembl	protein_coding	NA	-0.59510452	6.325970177	-12.3946932	4.86E-09	4.58E-08	10.43156675
ENSRNOG00000007346	3	Grasp	ensembl_havana	protein_coding	NA	-0.650879755	5.39312606	-12.3893504	4.88E-09	4.60E-08	10.59201788
ENSRNOG00000013381	6	Tsg101	ensembl	protein_coding	NA	0.547615079	6.053790436	12.37309154	4.97E-09	4.67E-08	10.34051909
ENSRNOG00000004346	5	Notch3	ensembl	protein_coding	NA	-1.934014848	3.969948186	-12.36882959	4.99E-09	4.69E-08	10.97052604
ENSRNOG00000010514	7	Cachd1	ensembl	protein_coding	NA	-1.74953123	3.328552126	-12.36684544	5.00E-09	4.70E-08	11.04739293
ENSRNOG00000058643	1	Zfp281	ensembl	protein_coding	NA	0.760328494	5.489529986	12.36283396	5.02E-09	4.71E-08	10.44111862
ENSRNOG00000057153	1	Pla1a	ensembl	protein_coding	NA	-1.787754077	3.782705546	-12.35715741	5.05E-09	4.74E-08	11.10567154
ENSRNOG00000014030	7	Synm	ensembl_havana	protein_coding	NA	-1.847103001	3.594631099	-12.35562562	5.06E-09	4.74E-08	11.10291291
ENSRNOG00000011245	6	Arhgap18	ensembl	protein_coding	NA	-0.727350471	5.196047133	-12.35097301	5.09E-09	4.76E-08	10.56303661
ENSRNOG00000007377	5	Slit3	ensembl	protein_coding	NA	-1.350790403	5.668200654	-12.34987674	5.09E-09	4.76E-08	10.40300084
ENSRNOG00000019851	4	Cox6a2	ensembl	protein_coding	NA	3.067798529	0.886776317	12.34928003	5.10E-09	4.76E-08	11.10766674
ENSRNOG00000013072	5	Plxna4	ensembl	protein_coding	NA	2.433784835	0.451816154	12.3424168	5.13E-09	4.80E-08	11.11790083
ENSRNOG00000007990	5	Adipor2	ensembl	protein_coding	NA	0.982760888	4.302321647	12.34167608	5.14E-09	4.80E-08	10.71528611
ENSRNOG00000050792	2	Tnfaip6	ensembl	protein_coding	NA	-1.87512798	2.887167924	-12.34058095	5.14E-09	4.80E-08	11.09001924
ENSRNOG00000000596	6	Fyn	ensembl_havana	protein_coding	NA	0.677380978	5.4878474	12.33785211	5.16E-09	4.81E-08	10.41931955
ENSRNOG00000027089	6	Ell2	ensembl	protein_coding	NA	0.950912696	4.274322236	12.33613054	5.17E-09	4.81E-08	10.67916692
ENSRNOG00000002607	6	Sox9	ensembl	protein_coding	NA	1.695286799	2.627316731	12.33584833	5.17E-09	4.81E-08	11.00731276
ENSRNOG00000011857	7	Mtpn	ensembl	protein_coding	NA	0.500914386	6.972331326	12.33474752	5.18E-09	4.81E-08	10.15338992
ENSRNOG00000015385	7	Pink1	ensembl	protein_coding	NA	-0.994786539	5.910351082	-12.31759859	5.27E-09	4.90E-08	10.49231727
ENSRNOG00000009658	5	Rnf19a	ensembl	protein_coding	NA	-0.549047915	7.505609944	-12.31659778	5.28E-09	4.90E-08	10.130735
ENSRNOG00000000543	6	Frk	ensembl	protein_coding	NA	-0.615241331	5.814234935	-12.31623029	5.28E-09	4.90E-08	10.42346641
ENSRNOG00000013791	5	Enpp3	ensembl	protein_coding	NA	-2.082128629	4.165868542	-12.30928867	5.32E-09	4.93E-08	11.07082123
ENSRNOG00000002708	7	Phf8	ensembl_havana	protein_coding	NA	-0.578180047	5.778402857	-12.29642877	5.39E-09	4.99E-08	10.41567002
ENSRNOG00000020484	6	Trpm5	ensembl	protein_coding	NA	-1.634963888	2.962592805	-12.29024232	5.43E-09	5.02E-08	11.0449591
ENSRNOG00000021882	6	Tmed9	ensembl	protein_coding	NA	0.482499183	7.558177653	12.28954449	5.43E-09	5.02E-08	10.04310393
ENSRNOG00000008614	5	Zfyve1	ensembl	protein_coding	NA	-0.605478461	6.016344422	-12.2882967	5.44E-09	5.03E-08	10.37163529
ENSRNOG00000005615	6	Gadd45a	ensembl	protein_coding	NA	-0.713344342	6.4373738	-12.27811124	5.50E-09	5.08E-08	10.30425441
ENSRNOG00000014297	3	Sdc4	ensembl	protein_coding	NA	0.476459912	8.098419991	12.27522687	5.52E-09	5.09E-08	9.979436126
ENSRNOG00000019217	3	Adrb2	ensembl	protein_coding	NA	-1.987620707	3.80724041	-12.26638649	5.57E-09	5.13E-08	11.01236276
ENSRNOG00000026238	4	Insyn1	ensembl	protein_coding	NA	-0.916796871	5.190675422	-12.26394677	5.58E-09	5.14E-08	10.48967621
ENSRNOG00000008190	6	Pnpla7	ensembl	protein_coding	NA	-1.61375158	4.067789045	-12.26015297	5.61E-09	5.16E-08	10.92687446
ENSRNOG00000005378	4	Gna15	ensembl	protein_coding	NA	3.699363103	-0.073812328	12.25349562	5.65E-09	5.19E-08	10.84495201
ENSRNOG00000002671	3	Nme2	ensembl	protein_coding	NA	0.45958642	8.40220128	12.24839444	5.68E-09	5.22E-08	9.925832175
ENSRNOG00000000239	4	Ccl7	ensembl	protein_coding	NA	2.475197124	1.603606633	12.23884896	5.73E-09	5.27E-08	11.04554634
ENSRNOG00000019358	7	Esr1	ensembl_havana	protein_coding	NA	-1.060380425	4.030774838	-12.22613861	5.81E-09	5.34E-08	10.75833373
ENSRNOG00000014090	3	Retsat	ensembl	protein_coding	NA	-0.636462463	6.715024094	-12.20715746	5.93E-09	5.44E-08	10.13587791
ENSRNOG00000060614	1	Pxdn	ensembl	protein_coding	NA	0.523410026	8.605422138	12.20397313	5.95E-09	5.46E-08	9.835893471
ENSRNOG00000016807	5	Oat	ensembl	protein_coding	NA	0.4999688	6.428761775	12.20162418	5.97E-09	5.47E-08	10.07134959
ENSRNOG00000014424	7	RGD1563354	ensembl	protein_coding	NA	-7.11668096	-0.233705543	-12.19951061	5.98E-09	5.47E-08	8.690379781
ENSRNOG00000018325	4	Cnppd1	ensembl	protein_coding	NA	-0.604279287	6.415779333	-12.19583751	6.01E-09	5.49E-08	10.20723067
ENSRNOG00000016023	7	Kank1	ensembl	protein_coding	NA	0.574593123	6.794543862	12.19324081	6.02E-09	5.50E-08	10.0580454
ENSRNOG00000005957	7	Slc4a7	ensembl	protein_coding	NA	1.103095299	4.622761299	12.19218164	6.03E-09	5.50E-08	10.39872185
ENSRNOG00000004245	7	Mgst3	ensembl	protein_coding	NA	-1.648092791	3.589785674	-12.18860173	6.05E-09	5.52E-08	10.89258153
ENSRNOG00000013018	8	Eda2r	ensembl_havana	protein_coding	NA	-1.152832669	5.584055475	-12.18489677	6.08E-09	5.54E-08	10.48153147
ENSRNOG00000020119	8	Pcdha13	ensembl	protein_coding	NA	-0.923941008	4.912402299	-12.18360866	6.09E-09	5.54E-08	10.4599089
ENSRNOG00000016163	7	Slc1a3	ensembl	protein_coding	NA	-2.585819102	2.000318005	-12.18120841	6.10E-09	5.55E-08	10.98544731
ENSRNOG00000047914	2	Gng11	ensembl	protein_coding	NA	0.623065982	5.84722972	12.18110093	6.10E-09	5.55E-08	10.22033085
ENSRNOG00000018237	4	Gstp1	ensembl	protein_coding	NA	0.576823491	7.526503954	12.18092418	6.10E-09	5.55E-08	9.928949819
ENSRNOG00000045892	1	Cfl2	ensembl	protein_coding	NA	0.504540253	6.574391211	12.17434447	6.15E-09	5.58E-08	10.04856187
ENSRNOG00000019799	7	Pcdhgc3	ensembl	protein_coding	NA	-0.925727081	7.295478168	-12.16781004	6.19E-09	5.62E-08	10.07594864
ENSRNOG00000003691	5	Tmed7	ensembl	protein_coding	NA	0.557418563	6.512830326	12.16706919	6.19E-09	5.62E-08	10.00272814
ENSRNOG00000029330	4	Ca5b	ensembl	protein_coding	NA	-0.923408474	5.022059701	-12.16351084	6.22E-09	5.63E-08	10.51778709
ENSRNOG00000010697	2	Hadh	ensembl	protein_coding	NA	-0.745561673	5.756690309	-12.16175716	6.23E-09	5.64E-08	10.31239959
ENSRNOG00000007518	7	Nckap1	ensembl	protein_coding	NA	0.408450459	7.877471329	12.14549844	6.34E-09	5.74E-08	9.846601781
ENSRNOG00000000408	6	Gopc	ensembl	protein_coding	NA	0.652652686	5.585159064	12.14354577	6.35E-09	5.74E-08	10.16488274
ENSRNOG00000012280	4	Ptx3	ensembl	protein_coding	NA	-2.168980786	2.350717307	-12.14038592	6.38E-09	5.76E-08	10.85924657
ENSRNOG00000030880	4	Hs6st2	ensembl	protein_coding	NA	-1.330902159	3.545696182	-12.13099952	6.44E-09	5.81E-08	10.76645196
ENSRNOG00000048250	2	Tmem159	ensembl	protein_coding	NA	0.633090595	5.43410362	12.12147299	6.51E-09	5.87E-08	10.19676938
ENSRNOG00000019082	5	LOC103690016	ensembl	protein_coding	NA	7.311463376	-2.04580387	12.11721059	6.54E-09	5.89E-08	9.183582503
ENSRNOG00000011070	7	Gnb4	ensembl	protein_coding	NA	0.897051054	3.569156789	12.11633991	6.54E-09	5.89E-08	10.53734349
ENSRNOG00000013514	5	Maf1	ensembl	protein_coding	NA	-0.589249074	6.078407514	-12.11411691	6.56E-09	5.90E-08	10.1357361
ENSRNOG00000009006	6	Ccdc47	ensembl	protein_coding	NA	0.477650343	7.030917647	12.10127946	6.65E-09	5.98E-08	9.90746588
ENSRNOG00000004068	7	Ncoa1	ensembl	protein_coding	NA	-0.688862359	5.46117459	-12.09811699	6.67E-09	6.00E-08	10.26635397
ENSRNOG00000016443	7	Vps13d	ensembl	protein_coding	NA	0.487372414	6.867438001	12.09490132	6.70E-09	6.01E-08	9.884851437
ENSRNOG00000004612	4	Ppp1cb	ensembl	protein_coding	NA	0.495288442	7.701876075	12.09430759	6.70E-09	6.01E-08	9.803609617
ENSRNOG00000007604	7	Igsf8	ensembl	protein_coding	NA	0.778821766	5.597271984	12.09414398	6.70E-09	6.01E-08	10.13539867
ENSRNOG00000017052	7	Pianp	ensembl	protein_coding	NA	-1.774884533	3.121164994	-12.09236765	6.72E-09	6.02E-08	10.80733123
ENSRNOG00000051232	2	Gbe1	ensembl_havana	protein_coding	NA	1.319097398	4.668170614	12.09135538	6.72E-09	6.02E-08	10.45617082
ENSRNOG00000014013	7	Map4k4	ensembl	protein_coding	NA	-0.381954274	9.059712572	-12.08664988	6.76E-09	6.04E-08	9.708089401
ENSRNOG00000055721	1	Rnf128	ensembl	protein_coding	NA	2.670381727	0.940793157	12.08259873	6.79E-09	6.07E-08	10.87724354
ENSRNOG00000016810	7	Stmn1	ensembl_havana	protein_coding	NA	-0.626247876	4.679875019	-12.07615215	6.83E-09	6.10E-08	10.35021888
ENSRNOG00000048169	2	Tuba8	ensembl	protein_coding	NA	2.775600911	1.069975165	12.07037606	6.88E-09	6.14E-08	10.75780404
ENSRNOG00000060229	1	Arf1	ensembl	protein_coding	NA	0.399283206	7.381278341	12.05870701	6.97E-09	6.21E-08	9.78954647
ENSRNOG00000015018	7	Pdia3	ensembl	protein_coding	NA	0.465119866	9.724623476	12.05437176	7.00E-09	6.24E-08	9.596094175
ENSRNOG00000019892	6	Lrrfip1	ensembl	protein_coding	NA	0.539004924	6.559303815	12.03444313	7.15E-09	6.37E-08	9.870553576
ENSRNOG00000003763	7	Prdx4	ensembl	protein_coding	NA	0.638666305	5.908520633	12.03417794	7.15E-09	6.37E-08	9.99887402
ENSRNOG00000007304	6	Herc3	ensembl	protein_coding	NA	0.751349088	4.431602615	12.02550142	7.22E-09	6.42E-08	10.23787647
ENSRNOG00000013328	8	Rbpms	ensembl	protein_coding	NA	-1.137890424	3.578438929	-12.0233306	7.24E-09	6.43E-08	10.62055969
ENSRNOG00000047339	3	Pja1	ensembl_havana	protein_coding	NA	-0.535548173	6.57772604	-12.00808516	7.36E-09	6.53E-08	9.92719114
ENSRNOG00000014614	6	Cxxc1	ensembl	protein_coding	NA	-0.69034572	5.094306846	-12.00187216	7.41E-09	6.57E-08	10.21396056
ENSRNOG00000010753	6	Aig1	ensembl	protein_coding	NA	-0.872300714	4.717028033	-11.99762367	7.44E-09	6.60E-08	10.34538945
ENSRNOG00000019968	6	Trim8	ensembl	protein_coding	NA	-0.650888205	5.980789581	-11.99276939	7.48E-09	6.63E-08	10.03176326
ENSRNOG00000020865	7	Ano1	ensembl	protein_coding	NA	2.132121287	2.328547175	11.98414537	7.55E-09	6.69E-08	10.68626949
ENSRNOG00000018242	7	Camkk1	ensembl	protein_coding	NA	1.189466889	3.101810048	11.98081053	7.58E-09	6.71E-08	10.54831102
ENSRNOG00000011798	6	Mapre1	ensembl	protein_coding	NA	0.549071436	6.616229674	11.98043778	7.58E-09	6.71E-08	9.790764525
ENSRNOG00000013356	6	Snapin	ensembl	protein_coding	NA	-0.630297648	6.037349675	-11.97524347	7.63E-09	6.74E-08	9.998080542
ENSRNOG00000030568	6	Rgs12	ensembl	protein_coding	NA	-0.632376681	6.021007614	-11.96571408	7.71E-09	6.80E-08	9.999401503
ENSRNOG00000033568	4	Mapk8ip3	ensembl	protein_coding	NA	0.604472431	6.166432156	11.96143601	7.74E-09	6.83E-08	9.891842511
ENSRNOG00000020811	7	Il6r	ensembl	protein_coding	NA	-1.199268922	3.828929349	-11.955558	7.79E-09	6.87E-08	10.64638228
ENSRNOG00000029792	5	NEWGENE_1308171	ensembl	protein_coding	NA	-2.261341962	3.84177406	-11.93938024	7.93E-09	6.99E-08	10.43981247
ENSRNOG00000018406	6	Wipf1	ensembl	protein_coding	NA	-0.63890214	6.050316599	-11.93481784	7.97E-09	7.02E-08	9.944545289
ENSRNOG00000017940	5	Rere	ensembl	protein_coding	NA	-1.144941906	7.360831665	-11.93225243	8.00E-09	7.03E-08	9.805498397
ENSRNOG00000011076	8	Ank2	ensembl	protein_coding	NA	0.586380827	4.728874541	11.92978751	8.02E-09	7.05E-08	10.06716887
ENSRNOG00000024651	6	Greb1	ensembl	protein_coding	NA	-1.11117709	3.931474638	-11.9279997	8.03E-09	7.05E-08	10.33180572
ENSRNOG00000023972	6	Col4a2	ensembl	protein_coding	NA	0.916560469	8.762435223	11.92445163	8.06E-09	7.08E-08	9.47117356
ENSRNOG00000047174	1	Pcdha4	ensembl	protein_coding	NA	-1.50356793	3.582614854	-11.92131083	8.09E-09	7.10E-08	10.57435861
ENSRNOG00000008030	5	Shc2	ensembl	protein_coding	NA	-0.866620885	5.880077134	-11.91566298	8.14E-09	7.13E-08	10.04007107
ENSRNOG00000015396	7	Sptan1	ensembl	protein_coding	NA	-0.349452775	9.456056212	-11.91232962	8.17E-09	7.16E-08	9.476407397
ENSRNOG00000013397	5	Foxo1	ensembl	protein_coding	NA	-0.971958899	4.267871104	-11.90865328	8.20E-09	7.18E-08	10.28831776
ENSRNOG00000013692	7	Abhd18	ensembl_havana	protein_coding	NA	1.087205169	4.332802876	11.90051123	8.28E-09	7.24E-08	10.24438831
ENSRNOG00000046874	2	Snx9	ensembl	protein_coding	NA	-0.891890673	5.252182275	-11.89781083	8.30E-09	7.25E-08	10.06502135
ENSRNOG00000019785	7	Phtf1	ensembl	protein_coding	NA	0.561706024	6.184876029	11.89232865	8.35E-09	7.29E-08	9.807999608
ENSRNOG00000000867	6	Vars1	ensembl_havana	protein_coding	NA	0.522292927	6.96609476	11.89171473	8.36E-09	7.29E-08	9.656702894
ENSRNOG00000009957	7	Slc25a13	ensembl	protein_coding	NA	1.471054151	2.152107773	11.88513869	8.42E-09	7.34E-08	10.60844325
ENSRNOG00000052113	1	Ppp1r9b	ensembl	protein_coding	NA	-0.487961889	6.756493487	-11.88269092	8.44E-09	7.35E-08	9.737427129
ENSRNOG00000002516	7	Mtm1	ensembl	protein_coding	NA	0.694530365	5.016237782	11.87967782	8.47E-09	7.37E-08	9.995719352
ENSRNOG00000014350	4	Ccn1	ensembl	protein_coding	NA	1.441749903	8.716717081	11.86835335	8.58E-09	7.46E-08	9.428400476
ENSRNOG00000011649	6	Epb42	ensembl	protein_coding	NA	-6.575705479	-0.159070946	-11.86569863	8.60E-09	7.48E-08	8.419973738
ENSRNOG00000012957	7	Sh3glb1	ensembl	protein_coding	NA	0.424238427	7.701948121	11.85616304	8.69E-09	7.55E-08	9.543120485
ENSRNOG00000053406	2	Gramd1c	ensembl_havana	protein_coding	NA	2.288329381	1.437827526	11.85562264	8.70E-09	7.55E-08	10.62907813
ENSRNOG00000004726	7	Mapkapk2	ensembl	protein_coding	NA	-0.471517167	6.919277157	-11.84532383	8.80E-09	7.63E-08	9.645779214
ENSRNOG00000019206	4	Nupr1	ensembl	protein_coding	NA	0.573829566	7.162017216	11.84202582	8.83E-09	7.65E-08	9.614239541
ENSRNOG00000058386	1	Golt1b	ensembl	protein_coding	NA	0.588123451	5.988048504	11.83469394	8.90E-09	7.71E-08	9.682723694
ENSRNOG00000011474	5	Ppp1r3b	ensembl	protein_coding	NA	1.001851998	4.594700082	11.83210089	8.93E-09	7.72E-08	10.09470272
ENSRNOG00000020345	6	Slc25a42	ensembl	protein_coding	NA	-1.056223602	4.600403778	-11.83161403	8.93E-09	7.72E-08	10.20563475
ENSRNOG00000012674	5	Adrb3	ensembl_havana	protein_coding	NA	2.125017927	0.862611836	11.82852956	8.96E-09	7.75E-08	10.59359303
ENSRNOG00000057626	1	Kif1b	ensembl_havana	protein_coding	NA	0.461054773	7.900044657	11.82521601	8.99E-09	7.77E-08	9.485264156
ENSRNOG00000007100	8	Ccdc136	ensembl	protein_coding	NA	0.645625158	5.318042536	11.81830226	9.06E-09	7.82E-08	9.869134504
ENSRNOG00000025676	7	Gask1a	ensembl	protein_coding	NA	-5.510985357	-1.764387646	-11.81207292	9.12E-09	7.87E-08	8.277348317
ENSRNOG00000015109	5	Ubxn8	ensembl	protein_coding	NA	-1.188974972	3.485368091	-11.81163575	9.13E-09	7.87E-08	10.47131823
ENSRNOG00000024907	6	Tnrc6b	ensembl	protein_coding	NA	-0.508288994	7.179687705	-11.80579711	9.19E-09	7.91E-08	9.594322194
ENSRNOG00000013492	4	Cap1	ensembl	protein_coding	NA	0.409710494	7.993616917	11.80545807	9.19E-09	7.91E-08	9.434801313
ENSRNOG00000022101	1	Crabp2	ensembl	protein_coding	NA	0.703991119	5.989642436	11.8007284	9.24E-09	7.95E-08	9.805737275
ENSRNOG00000032391	5	Esyt2	ensembl	protein_coding	NA	0.557724	7.429057912	11.79918483	9.26E-09	7.95E-08	9.510997289
ENSRNOG00000008676	6	Emp1	ensembl	protein_coding	NA	-0.404626308	8.100447482	-11.79761504	9.27E-09	7.96E-08	9.442384821
ENSRNOG00000010658	6	LOC103691744	ensembl	protein_coding	NA	0.923651115	4.787178676	11.794909	9.30E-09	7.98E-08	9.902058682
ENSRNOG00000027030	1	Adm	ensembl	protein_coding	NA	0.830915973	5.37772472	11.79146486	9.34E-09	8.01E-08	9.962337482
ENSRNOG00000015027	7	Il18r1	ensembl	protein_coding	NA	1.780352054	2.895406585	11.78099026	9.44E-09	8.09E-08	10.41590926
ENSRNOG00000016137	6	Rad23b	ensembl	protein_coding	NA	0.463770457	7.464612245	11.77219463	9.54E-09	8.17E-08	9.442588221
ENSRNOG00000013172	6	Nr1h3	ensembl	protein_coding	NA	-1.757977156	3.13637078	-11.77092629	9.55E-09	8.17E-08	10.53293922
ENSRNOG00000027253	5	Pcdhga10	ensembl	protein_coding	NA	-1.141805902	3.970164878	-11.76830327	9.58E-09	8.19E-08	10.31986098
ENSRNOG00000010048	6	Dctn1	ensembl	protein_coding	NA	-0.512552584	7.756282171	-11.76730399	9.59E-09	8.19E-08	9.468561968
ENSRNOG00000059460	1	Ttc30b	ensembl	protein_coding	NA	-0.707689799	4.651458575	-11.76640908	9.60E-09	8.20E-08	10.09280506
ENSRNOG00000018372	7	Cul9	ensembl	protein_coding	NA	-0.688901082	5.861602921	-11.75535507	9.72E-09	8.29E-08	9.830548765
ENSRNOG00000003897	6	Col1a1	ensembl	protein_coding	NA	1.434837776	14.27260667	11.75088506	9.76E-09	8.33E-08	8.919702098
ENSRNOG00000029912	6	Septin5	ensembl	protein_coding	NA	0.568942832	6.235141598	11.74445817	9.83E-09	8.38E-08	9.595025556
ENSRNOG00000003782	5	Acot9	ensembl	protein_coding	NA	0.673409372	5.40766698	11.7441689	9.84E-09	8.38E-08	9.748321751
ENSRNOG00000031312	5	Tnfrsf1a	ensembl	protein_coding	NA	-0.688666686	6.285680847	-11.739262	9.89E-09	8.42E-08	9.6690853
ENSRNOG00000003515	6	Ephx1	ensembl	protein_coding	NA	-3.147696395	4.673976315	-11.72295195	1.01E-08	8.56E-08	10.46895325
ENSRNOG00000001440	4	Mdh2	ensembl	protein_coding	NA	0.462248829	6.780577769	11.71922525	1.01E-08	8.59E-08	9.469304531
ENSRNOG00000010017	6	Wee1	ensembl	protein_coding	NA	-1.143950714	4.266155165	-11.71764733	1.01E-08	8.60E-08	10.19140423
ENSRNOG00000012263	6	Cnot7	ensembl	protein_coding	NA	0.532983139	6.004586843	11.71367872	1.02E-08	8.63E-08	9.612430001
ENSRNOG00000053172	1	Ssr4	ensembl	protein_coding	NA	0.754433503	6.228270539	11.70874692	1.02E-08	8.68E-08	9.553268672
ENSRNOG00000037931	5	Plaur	ensembl	protein_coding	NA	0.665024555	5.208197556	11.70442379	1.03E-08	8.71E-08	9.670816469
ENSRNOG00000055962	1	Bgn	ensembl	protein_coding	NA	0.536615599	12.93481301	11.69464822	1.04E-08	8.80E-08	8.955113318
ENSRNOG00000016012	7	Spats2l	ensembl	protein_coding	NA	-0.994507088	4.101947041	-11.69129533	1.04E-08	8.83E-08	10.08821281
ENSRNOG00000013426	7	Mrgprf	ensembl	protein_coding	NA	-3.720644501	2.077596827	-11.69012912	1.04E-08	8.83E-08	10.0041444
ENSRNOG00000018964	2	Gss	ensembl	protein_coding	NA	0.71502868	4.648929513	11.68988516	1.04E-08	8.83E-08	9.857314497
ENSRNOG00000026607	5	Tnfsf18	havana	protein_coding	NA	-2.275627536	2.088504742	-11.67365076	1.06E-08	8.98E-08	10.41891317
ENSRNOG00000004791	5	Arf6	ensembl	protein_coding	NA	0.520009543	6.490670342	11.67084654	1.07E-08	9.01E-08	9.474077502
ENSRNOG00000008411	6	Sec23b	ensembl	protein_coding	NA	0.764087307	4.798991191	11.66852807	1.07E-08	9.02E-08	9.696033564
ENSRNOG00000016374	8	Fgfr2	ensembl	protein_coding	NA	0.743349064	4.363905154	11.66281516	1.08E-08	9.07E-08	9.841919096
ENSRNOG00000033119	6	Plcb4	ensembl	protein_coding	NA	-0.889204264	6.175791909	-11.66256044	1.08E-08	9.07E-08	9.627864137
ENSRNOG00000053045	1	Wscd2	ensembl	protein_coding	NA	1.885282829	0.874511349	11.66213839	1.08E-08	9.07E-08	10.38952729
ENSRNOG00000017084	3	Hsd11b2	ensembl_havana	protein_coding	NA	-2.734005156	1.571945996	-11.66082589	1.08E-08	9.08E-08	10.40235607
ENSRNOG00000011195	6	Prkra	ensembl	protein_coding	NA	-0.659197644	5.80061259	-11.65339005	1.09E-08	9.14E-08	9.683583353
ENSRNOG00000009470	7	Flnb	ensembl	protein_coding	NA	0.50962782	9.479813326	11.63102078	1.12E-08	9.37E-08	9.114931196
ENSRNOG00000021017	4	Ca11	ensembl	protein_coding	NA	-0.67656476	4.825179465	-11.60883731	1.14E-08	9.60E-08	9.829110462
ENSRNOG00000007023	6	Galm	ensembl	protein_coding	NA	-0.848726006	4.780307695	-11.59434035	1.16E-08	9.75E-08	9.921448125
ENSRNOG00000017780	6	Akr7a2	ensembl	protein_coding	NA	-0.940203449	4.492542352	-11.59293	1.16E-08	9.75E-08	9.946910541
ENSRNOG00000008785	7	Klf5	ensembl	protein_coding	NA	-1.309921994	3.155051716	-11.59257101	1.17E-08	9.75E-08	10.22923878
ENSRNOG00000019810	4	Des	ensembl	protein_coding	NA	-0.570685828	9.914966324	-11.5903615	1.17E-08	9.77E-08	9.107518093
ENSRNOG00000016910	7	Ralgps1	ensembl	protein_coding	NA	1.408346706	2.834880305	11.58092368	1.18E-08	9.87E-08	10.13063592
ENSRNOG00000002192	6	Rell1	ensembl_havana	protein_coding	NA	0.631496301	5.438970676	11.57787878	1.18E-08	9.90E-08	9.593709173
ENSRNOG00000047143	2	Fkbp1b	ensembl	protein_coding	NA	1.468342905	2.213026807	11.57732414	1.19E-08	9.90E-08	10.17338435
ENSRNOG00000009513	3	Akr1b1	ensembl_havana	protein_coding	NA	-0.495873522	7.718637929	-11.57481696	1.19E-08	9.92E-08	9.244147223
ENSRNOG00000008622	7	Creb5	ensembl	protein_coding	NA	1.836495177	1.115044733	11.55974625	1.21E-08	1.01E-07	10.30930871
ENSRNOG00000015382	7	Arid5a	ensembl	protein_coding	NA	1.86248336	2.002809843	11.53475188	1.24E-08	1.04E-07	10.25103484
ENSRNOG00000054218	1	Il18rap	ensembl	protein_coding	NA	1.627236694	2.427374229	11.52997159	1.25E-08	1.04E-07	10.1274543
ENSRNOG00000009896	7	Tmem199	ensembl	protein_coding	NA	0.679866198	4.501511687	11.52593321	1.26E-08	1.04E-07	9.712521605
ENSRNOG00000008151	5	Plscr4	ensembl	protein_coding	NA	-1.252129774	3.952864994	-11.5225511	1.26E-08	1.05E-07	10.03707601
ENSRNOG00000026517	3	Vrk3	ensembl	protein_coding	NA	-0.751605925	5.180458927	-11.52101101	1.26E-08	1.05E-07	9.700415109
ENSRNOG00000018109	4	Clic4	ensembl	protein_coding	NA	0.588748782	5.950621885	11.51600034	1.27E-08	1.05E-07	9.341791462
ENSRNOG00000016478	7	Eif5a	ensembl	protein_coding	NA	0.477420601	8.253899367	11.51517743	1.27E-08	1.05E-07	9.062487661
ENSRNOG00000002436	7	Mmd	ensembl	protein_coding	NA	-0.438097776	7.067334763	-11.51327879	1.27E-08	1.06E-07	9.236530752
ENSRNOG00000007271	5	Map3k9	ensembl	protein_coding	NA	1.425225306	3.581653442	11.51183839	1.28E-08	1.06E-07	9.917850945
ENSRNOG00000012121	6	Sdf2	ensembl	protein_coding	NA	-0.602635688	6.604276101	-11.50351047	1.29E-08	1.07E-07	9.366167349
ENSRNOG00000008471	7	Kif21b	ensembl	protein_coding	NA	1.184068089	5.704685631	11.50056271	1.29E-08	1.07E-07	9.350997498
ENSRNOG00000051816	1	Tigar	ensembl	protein_coding	NA	1.533549807	2.393378406	11.49625587	1.30E-08	1.07E-07	10.07168403
ENSRNOG00000014199	6	Zfp703	ensembl	protein_coding	NA	-1.200467689	5.789386148	-11.4942368	1.30E-08	1.08E-07	9.482681552
ENSRNOG00000050500	2	Tob2	ensembl	protein_coding	NA	-0.608791571	5.251583327	-11.4888624	1.31E-08	1.08E-07	9.583497011
ENSRNOG00000013949	7	Idh2	ensembl	protein_coding	NA	-0.401755056	7.254670918	-11.48655324	1.31E-08	1.08E-07	9.194918608
ENSRNOG00000010777	3	Tox	ensembl	protein_coding	NA	-3.357184066	2.375106786	-11.48098715	1.32E-08	1.09E-07	10.1299346
ENSRNOG00000047218	2	Clic5	ensembl	protein_coding	NA	-2.454405451	3.135126175	-11.48085797	1.32E-08	1.09E-07	10.22256968
ENSRNOG00000005003	4	Ptprn2	ensembl	protein_coding	NA	-4.891485009	1.951311534	-11.46818251	1.34E-08	1.10E-07	9.080615949
ENSRNOG00000025946	6	Igf2bp2	ensembl	protein_coding	NA	-0.424550232	6.934757447	-11.46731663	1.34E-08	1.10E-07	9.226022468
ENSRNOG00000023322	5	Ostc	ensembl	protein_coding	NA	0.602741253	5.861065322	11.46541715	1.34E-08	1.11E-07	9.277607248
ENSRNOG00000061100	1	Tmem150a	ensembl	protein_coding	NA	0.536502875	5.383775552	11.46010765	1.35E-08	1.11E-07	9.395066479
ENSRNOG00000032590	5	Ttc28	ensembl	protein_coding	NA	-0.738955205	6.922116361	-11.45966215	1.35E-08	1.11E-07	9.192000341
ENSRNOG00000011544	7	Zfp219	ensembl	protein_coding	NA	-0.836778562	5.376203876	-11.45870882	1.35E-08	1.11E-07	9.554762121
ENSRNOG00000025895	5	Cavin2	ensembl	protein_coding	NA	-2.499949819	4.068863534	-11.45604661	1.36E-08	1.11E-07	10.17963597
ENSRNOG00000024801	5	Slc35a2	ensembl	protein_coding	NA	0.761040351	5.045533079	11.44992185	1.37E-08	1.12E-07	9.484861242
ENSRNOG00000004854	4	Has2	ensembl	protein_coding	NA	0.856444861	4.20849551	11.44172284	1.38E-08	1.13E-07	9.565608585
ENSRNOG00000016825	5	Cd3eap	ensembl	protein_coding	NA	0.889363372	3.903501861	11.44102894	1.38E-08	1.13E-07	9.679790622
ENSRNOG00000010598	4	Hs3st1	ensembl_havana	protein_coding	NA	-1.620884562	3.649407438	-11.43790924	1.39E-08	1.13E-07	10.0822025
ENSRNOG00000003232	4	Slc9a3r1	ensembl	protein_coding	NA	-0.993834903	4.984637992	-11.41722929	1.42E-08	1.16E-07	9.62859705
ENSRNOG00000015886	7	Cnnm4	ensembl	protein_coding	NA	1.291887727	4.275114155	11.41527814	1.42E-08	1.16E-07	9.656003235
ENSRNOG00000015602	6	Cdh2	ensembl	protein_coding	NA	1.141664165	2.060394347	11.41437896	1.42E-08	1.16E-07	9.956604984
ENSRNOG00000001149	8	Pxn	ensembl	protein_coding	NA	-0.434600084	7.129717333	-11.39148555	1.46E-08	1.19E-07	9.113934289
ENSRNOG00000011058	7	Utrn	ensembl	protein_coding	NA	0.462876151	8.074106421	11.37418592	1.49E-08	1.22E-07	8.930830839
ENSRNOG00000003827	7	Wipi1	ensembl	protein_coding	NA	0.456476763	6.709465771	11.37372323	1.49E-08	1.22E-07	9.089691567
ENSRNOG00000020353	5	Sh3pxd2a	ensembl	protein_coding	NA	0.578307667	7.292335631	11.36843159	1.50E-08	1.22E-07	8.995351675
ENSRNOG00000029651	6	LOC100365958	ensembl	protein_coding	NA	1.388914085	2.632893642	11.33628649	1.56E-08	1.27E-07	9.973377424
ENSRNOG00000018107	5	Zfand5	ensembl	protein_coding	NA	-0.556322389	6.901386731	-11.33093264	1.57E-08	1.27E-07	9.076158293
ENSRNOG00000003084	5	Parp1	ensembl	protein_coding	NA	-0.491866632	6.164494752	-11.3269313	1.57E-08	1.28E-07	9.166081705
ENSRNOG00000021536	5	Plxdc1	ensembl	protein_coding	NA	-5.645921155	0.175911092	-11.32395978	1.58E-08	1.28E-07	8.608850174
ENSRNOG00000046257	2	Ctdspl	ensembl	protein_coding	NA	-0.914570521	4.476296963	-11.31809451	1.59E-08	1.29E-07	9.639125676
ENSRNOG00000015852	4	Arhgap35	ensembl	protein_coding	NA	-0.412889192	7.434316064	-11.31703602	1.59E-08	1.29E-07	8.958439133
ENSRNOG00000002835	6	Luc7l3	ensembl	protein_coding	NA	-0.622387337	6.883010203	-11.31567961	1.59E-08	1.29E-07	9.051051782
ENSRNOG00000021497	6	Akt3	ensembl	protein_coding	NA	0.584892389	6.114335017	11.31386662	1.60E-08	1.29E-07	9.135764733
ENSRNOG00000001582	6	Bach1	ensembl	protein_coding	NA	-0.483770742	6.588261419	-11.30438806	1.62E-08	1.31E-07	9.067848866
ENSRNOG00000057127	1	Zg16b	ensembl	protein_coding	NA	-6.680969136	-0.72339965	-11.29306645	1.64E-08	1.32E-07	8.050637045
ENSRNOG00000009037	7	Sulf1	ensembl	protein_coding	NA	-0.895314679	4.172473969	-11.2928305	1.64E-08	1.32E-07	9.419857508
ENSRNOG00000020893	7	Snx27	ensembl	protein_coding	NA	-0.597178035	6.012046722	-11.29254901	1.64E-08	1.32E-07	9.190799905
ENSRNOG00000048433	1	Tshz2	ensembl	protein_coding	NA	-0.584467542	5.703595278	-11.29012502	1.64E-08	1.32E-07	9.254023174
ENSRNOG00000003242	8	Gulp1	ensembl	protein_coding	NA	-1.148284594	4.020747422	-11.28905228	1.64E-08	1.33E-07	9.636053738
ENSRNOG00000026994	6	Afg3l1	ensembl	protein_coding	NA	0.784904039	5.077573159	11.27838668	1.66E-08	1.34E-07	9.228316392
ENSRNOG00000049063	2	AABR07044759.1	ensembl	protein_coding	NA	-4.43915839	2.768630278	-11.26298372	1.69E-08	1.36E-07	9.784968206
ENSRNOG00000014742	8	Ankrd13b	ensembl	protein_coding	NA	-0.910437353	4.718731983	-11.26108814	1.70E-08	1.37E-07	9.488836124
ENSRNOG00000002275	7	Fip1l1	ensembl	protein_coding	NA	-0.587704898	5.502651287	-11.26092667	1.70E-08	1.37E-07	9.192419897
ENSRNOG00000019559	5	Eaf1	ensembl	protein_coding	NA	0.680825174	5.27608609	11.25732789	1.70E-08	1.37E-07	9.177676735
ENSRNOG00000020947	6	Egln2	ensembl	protein_coding	NA	-0.7007351	5.64932483	-11.25246737	1.71E-08	1.38E-07	9.229842229
ENSRNOG00000016361	8	Plcd4	ensembl	protein_coding	NA	-1.703690177	3.189162086	-11.24945877	1.72E-08	1.38E-07	9.926392999
ENSRNOG00000009949	6	Pcdh18	ensembl	protein_coding	NA	-0.626290182	5.082207713	-11.24890635	1.72E-08	1.38E-07	9.248015188
ENSRNOG00000004610	4	Lum	ensembl	protein_coding	NA	-7.210799711	-0.557674209	-11.24830761	1.72E-08	1.38E-07	8.050632339
ENSRNOG00000033372	5	Klhl24	ensembl	protein_coding	NA	-0.677165949	5.678723115	-11.2425988	1.73E-08	1.39E-07	9.247473865
ENSRNOG00000021202	8	Rtn3	ensembl	protein_coding	NA	0.420524019	7.349945073	11.24189684	1.74E-08	1.39E-07	8.84770301
ENSRNOG00000004430	7	Cep131	ensembl	protein_coding	NA	-0.684992933	5.633528898	-11.22497062	1.77E-08	1.42E-07	9.220261296
ENSRNOG00000000521	4	Cdkn1a	ensembl	protein_coding	NA	-0.473576153	8.383139661	-11.20770786	1.80E-08	1.44E-07	8.750860434
ENSRNOG00000010326	8	Col20a1	ensembl	protein_coding	NA	1.623259339	3.170586672	11.2050995	1.81E-08	1.45E-07	9.81555171
ENSRNOG00000017469	6	Anxa1	ensembl	protein_coding	NA	-0.408683647	9.144729284	-11.20444816	1.81E-08	1.45E-07	8.658968749
ENSRNOG00000004510	4	Slc35b1	ensembl	protein_coding	NA	0.697514416	5.172892597	11.19015939	1.84E-08	1.47E-07	9.055106984
ENSRNOG00000021027	6	Dbp	ensembl	protein_coding	NA	-1.309220766	5.437542133	-11.18693074	1.85E-08	1.47E-07	9.394132856
ENSRNOG00000026842	5	Nnt	ensembl	protein_coding	NA	-0.374709818	7.559999491	-11.18492243	1.85E-08	1.48E-07	8.7754543
ENSRNOG00000004049	7	Baiap2	ensembl	protein_coding	NA	-0.859045002	5.672535692	-11.18428773	1.85E-08	1.48E-07	9.242464258
ENSRNOG00000039048	2	Cd200r1	ensembl	protein_coding	NA	0.644005585	5.794804088	11.1753644	1.87E-08	1.49E-07	8.988267472
ENSRNOG00000019047	6	Ola1	ensembl	protein_coding	NA	0.408329746	6.625373623	11.1748266	1.87E-08	1.49E-07	8.864676252
ENSRNOG00000011634	7	Xkr6	ensembl	protein_coding	NA	1.888730159	2.02014758	11.17232514	1.88E-08	1.49E-07	9.713624402
ENSRNOG00000023528	4	Plaat5	ensembl	protein_coding	NA	1.984534284	1.393865994	11.16968114	1.89E-08	1.50E-07	9.872263548
ENSRNOG00000023278	7	Sec61a2	ensembl_havana	protein_coding	NA	0.833963875	4.239727354	11.16359105	1.90E-08	1.51E-07	9.339199663
ENSRNOG00000058497	1	Fdxr	ensembl	protein_coding	NA	-1.518222375	4.332102217	-11.16213109	1.90E-08	1.51E-07	9.581150443
ENSRNOG00000004783	5	Fam171b	ensembl	protein_coding	NA	-1.406525626	3.755915715	-11.1608027	1.91E-08	1.51E-07	9.671023894
ENSRNOG00000038366	5	Larp1b	ensembl_havana	protein_coding	NA	1.072664923	3.144371006	11.15925644	1.91E-08	1.51E-07	9.537675075
ENSRNOG00000000557	5	Ppa1	ensembl	protein_coding	NA	0.386270692	8.017670034	11.1537075	1.92E-08	1.52E-07	8.646724166
ENSRNOG00000007688	6	Sms	ensembl	protein_coding	NA	0.833418026	4.308303706	11.15150716	1.93E-08	1.52E-07	9.273159953
ENSRNOG00000021316	4	Tmem98	ensembl	protein_coding	NA	-0.56193858	5.694401527	-11.14364266	1.94E-08	1.54E-07	9.091613034
ENSRNOG00000014837	7	Emilin2	ensembl	protein_coding	NA	-2.421532206	2.999483236	-11.14331933	1.94E-08	1.54E-07	9.839069897
ENSRNOG00000038055	4	Slc47a2	ensembl	protein_coding	NA	-2.605975377	2.631315702	-11.13998822	1.95E-08	1.54E-07	9.816973462
ENSRNOG00000011668	6	Nfil3	ensembl	protein_coding	NA	0.911044647	4.381687975	11.13881617	1.95E-08	1.54E-07	9.243925321
ENSRNOG00000011981	6	Slc39a13	ensembl	protein_coding	NA	0.60909063	6.291957016	11.13616844	1.96E-08	1.55E-07	8.828168074
ENSRNOG00000024243	5	Cadm4	ensembl	protein_coding	NA	0.47424595	7.99551997	11.11910177	2.00E-08	1.58E-07	8.583557435
ENSRNOG00000001781	6	Lmln	ensembl	protein_coding	NA	1.25030743	2.771196801	11.11508759	2.01E-08	1.58E-07	9.573575083
ENSRNOG00000000954	7	Polr1d	ensembl	protein_coding	NA	-0.64305034	6.144122513	-11.11407727	2.01E-08	1.58E-07	8.969714178
ENSRNOG00000058866	1	Myo5a	ensembl	protein_coding	NA	0.710215542	6.310371791	11.10864518	2.02E-08	1.59E-07	8.860226149
ENSRNOG00000017079	5	Pgm2l1	ensembl	protein_coding	NA	1.3000843	3.222588502	11.10310695	2.04E-08	1.60E-07	9.463362865
ENSRNOG00000002452	6	Txndc11	ensembl	protein_coding	NA	0.623822607	5.360533569	11.09404668	2.06E-08	1.62E-07	8.963390056
ENSRNOG00000020526	7	Mau2	ensembl	protein_coding	NA	-0.475274931	6.47757692	-11.09063623	2.07E-08	1.62E-07	8.841342905
ENSRNOG00000006509	7	Srgap3	ensembl	protein_coding	NA	-1.922775305	3.555595213	-11.09011743	2.07E-08	1.62E-07	9.655084223
ENSRNOG00000014201	7	Manf	ensembl	protein_coding	NA	0.658868666	5.829514123	11.08929514	2.07E-08	1.62E-07	8.815604431
ENSRNOG00000025130	5	Ltk	ensembl	protein_coding	NA	-3.236687198	2.158813733	-11.08796416	2.07E-08	1.62E-07	9.502569938
ENSRNOG00000052795	2	Itpr3	ensembl_havana	protein_coding	NA	-0.555834411	8.436745017	-11.0874359	2.07E-08	1.62E-07	8.600294282
ENSRNOG00000048800	2	AABR07031756.1	ensembl	protein_coding	NA	-1.020528427	4.587763339	-11.07408301	2.11E-08	1.65E-07	9.329811036
ENSRNOG00000025023	4	Stat6	ensembl	protein_coding	NA	-0.403824051	7.368038341	-11.07144205	2.11E-08	1.65E-07	8.662068294
ENSRNOG00000020138	7	Slc4a3	ensembl	protein_coding	NA	-0.794740669	5.102207587	-11.07108716	2.11E-08	1.65E-07	9.151578382
ENSRNOG00000011852	8	Myo6	ensembl	protein_coding	NA	0.540107604	5.666043403	11.07070004	2.12E-08	1.65E-07	8.929717363
ENSRNOG00000004099	6	R3hdm1	ensembl	protein_coding	NA	0.663199422	6.127541966	11.06497724	2.13E-08	1.66E-07	8.798384476
ENSRNOG00000051307	1	Aoc3	havana	protein_coding	NA	-1.724594911	2.613810726	-11.06344514	2.13E-08	1.66E-07	9.696277369
ENSRNOG00000008046	3	Tmem30b	ensembl	protein_coding	NA	2.438899351	0.923270506	11.0630912	2.13E-08	1.66E-07	9.74129
ENSRNOG00000000974	5	Zfp358	ensembl	protein_coding	NA	-0.645014885	5.728426203	-11.05968475	2.14E-08	1.67E-07	9.003906955
ENSRNOG00000027767	5	Slc38a5	ensembl	protein_coding	NA	4.522786125	-3.080376405	11.05705089	2.15E-08	1.67E-07	8.767070847
ENSRNOG00000031896	5	Stt3a	ensembl	protein_coding	NA	0.424228207	8.181368733	11.05311122	2.16E-08	1.68E-07	8.526688702
ENSRNOG00000015916	7	Ttc38	ensembl	protein_coding	NA	-0.715602627	5.210250699	-11.05289406	2.16E-08	1.68E-07	9.146065249
ENSRNOG00000013089	7	Kif13b	ensembl	protein_coding	NA	-0.724283495	4.618917618	-11.04774294	2.17E-08	1.69E-07	9.22989512
ENSRNOG00000039300	4	Ahcyl2	ensembl	protein_coding	NA	0.809485905	4.366988487	11.04761159	2.17E-08	1.69E-07	9.175974997
ENSRNOG00000047053	2	Thyn1	ensembl	protein_coding	NA	0.855604721	4.27072151	11.04375485	2.18E-08	1.69E-07	9.180846599
ENSRNOG00000001833	6	Mcm4	ensembl	protein_coding	NA	-0.836135787	4.509403368	-11.03671492	2.20E-08	1.71E-07	9.174830832
ENSRNOG00000031420	2	Hyal2	ensembl	protein_coding	NA	-0.854946835	5.329375258	-11.03631268	2.20E-08	1.71E-07	9.06600426
ENSRNOG00000009982	6	Pnp	ensembl	protein_coding	NA	-0.586942409	5.853618999	-11.03354103	2.21E-08	1.71E-07	8.846865082
ENSRNOG00000028236	6	RGD1309104	ensembl	protein_coding	NA	0.854990357	5.18294463	11.02927404	2.22E-08	1.72E-07	8.975133616
ENSRNOG00000002642	7	Ptges3	ensembl	protein_coding	NA	0.448515175	7.160165683	11.02728608	2.23E-08	1.72E-07	8.58244011
ENSRNOG00000020384	5	Fam13b	ensembl	protein_coding	NA	-0.587560586	5.983045818	-11.01910336	2.25E-08	1.74E-07	8.845407253
ENSRNOG00000013135	7	Ptpn12	ensembl	protein_coding	NA	0.559081899	6.040291664	11.01061333	2.27E-08	1.75E-07	8.719395998
ENSRNOG00000020906	5	Pola2	ensembl	protein_coding	NA	-1.653304426	3.03748946	-10.99178861	2.32E-08	1.79E-07	9.629983051
ENSRNOG00000004442	7	Dglucy	ensembl	protein_coding	NA	-0.876943248	4.876280706	-10.9828246	2.34E-08	1.81E-07	9.189004688
ENSRNOG00000037430	3	Chfr	ensembl	protein_coding	NA	0.612027234	5.131237168	10.98231208	2.35E-08	1.81E-07	8.893425542
ENSRNOG00000003743	7	Dars	ensembl_havana	protein_coding	NA	0.444121234	6.607316486	10.97951475	2.35E-08	1.81E-07	8.626054819
ENSRNOG00000015618	3	Wnt5a	ensembl	protein_coding	NA	-0.64128805	5.137152684	-10.95935193	2.41E-08	1.85E-07	8.942782688
ENSRNOG00000012623	5	Arf4	ensembl	protein_coding	NA	0.43006545	8.198267264	10.9573319	2.42E-08	1.86E-07	8.386389825
ENSRNOG00000019357	8	Tax1bp3	ensembl_havana	protein_coding	NA	-0.69245497	6.515209487	-10.95411345	2.42E-08	1.86E-07	8.654699782
ENSRNOG00000009113	7	Marcksl1	ensembl	protein_coding	NA	-0.486644796	7.289423535	-10.94147174	2.46E-08	1.89E-07	8.492428577
ENSRNOG00000029799	4	Tomm34	ensembl	protein_coding	NA	-0.655555019	4.948554007	-10.9310383	2.49E-08	1.91E-07	8.954618737
ENSRNOG00000012149	8	Gpsm2	ensembl	protein_coding	NA	-1.566610718	3.302902014	-10.93086504	2.49E-08	1.91E-07	9.479636203
ENSRNOG00000007104	7	Itpr1	ensembl	protein_coding	NA	0.540168098	5.70550703	10.92761219	2.50E-08	1.92E-07	8.609766809
ENSRNOG00000008421	7	Klhl5	ensembl	protein_coding	NA	-0.646648529	5.237568078	-10.92740881	2.50E-08	1.92E-07	8.880036029
ENSRNOG00000018533	5	Iffo1	ensembl	protein_coding	NA	-1.127762198	4.195874492	-10.92455459	2.51E-08	1.92E-07	9.243518214
ENSRNOG00000023348	7	Tbc1d2	ensembl	protein_coding	NA	0.81109402	4.601326832	10.91682585	2.53E-08	1.94E-07	8.9740944
ENSRNOG00000030667	6	Ppm1b	ensembl	protein_coding	NA	0.587033832	6.183160022	10.91421343	2.54E-08	1.94E-07	8.606688001
ENSRNOG00000019490	7	Slc20a2	ensembl	protein_coding	NA	-0.598850095	5.539110086	-10.90408486	2.57E-08	1.97E-07	8.804970658
ENSRNOG00000048411	2	Uhrf1	ensembl	protein_coding	NA	1.131028171	2.233472865	10.89951192	2.59E-08	1.97E-07	9.301502593
ENSRNOG00000010819	6	Hspa4l	ensembl_havana	protein_coding	NA	1.915690423	1.628618216	10.89722584	2.59E-08	1.98E-07	9.518958356
ENSRNOG00000009389	5	Ripk2	ensembl	protein_coding	NA	0.940563941	4.783375166	10.89222832	2.61E-08	1.99E-07	8.826322664
ENSRNOG00000023013	6	Marchf3	ensembl	protein_coding	NA	-1.049534086	4.027365294	-10.88398571	2.63E-08	2.01E-07	9.264360713
ENSRNOG00000028844	4	Slc9a5	ensembl	protein_coding	NA	1.616412888	1.677474771	10.88283057	2.64E-08	2.01E-07	9.445585008
ENSRNOG00000029191	4	LOC685067	ensembl	protein_coding	NA	-5.80956941	1.477839399	-10.8726916	2.67E-08	2.03E-07	8.243357393
ENSRNOG00000014882	3	Fgf11	ensembl	protein_coding	NA	1.874246155	1.242195168	10.86969976	2.68E-08	2.04E-07	9.526624957
ENSRNOG00000003038	7	Sft2d2	ensembl_havana	protein_coding	NA	0.434199493	6.935299763	10.86659057	2.69E-08	2.04E-07	8.453486704
ENSRNOG00000042152	3	Gipc2	ensembl	protein_coding	NA	2.182440122	1.491849447	10.86597054	2.69E-08	2.04E-07	9.513654984
ENSRNOG00000001964	7	Cd47	ensembl	protein_coding	NA	-0.456167176	6.752394176	-10.86074389	2.71E-08	2.06E-07	8.545553252
ENSRNOG00000015894	7	Dock8	ensembl_havana	protein_coding	NA	-0.750059	3.508660583	-10.85112263	2.74E-08	2.08E-07	9.037790581
ENSRNOG00000007372	6	Casp1	ensembl	protein_coding	NA	-1.764827212	3.491972559	-10.85105068	2.74E-08	2.08E-07	9.419709042
ENSRNOG00000021220	5	Cpxm1	ensembl	protein_coding	NA	-2.237030849	2.737670222	-10.84967141	2.74E-08	2.08E-07	9.479485427
ENSRNOG00000016800	7	Ss18	ensembl	protein_coding	NA	0.435483034	6.235197073	10.84090379	2.77E-08	2.10E-07	8.481556072
ENSRNOG00000028941	3	Zbed3	ensembl	protein_coding	NA	-0.703910336	5.426312087	-10.83973722	2.77E-08	2.10E-07	8.756844078
ENSRNOG00000018239	4	Dhrs4	ensembl	protein_coding	NA	-1.058540237	4.427554372	-10.83715946	2.78E-08	2.11E-07	9.078391558
ENSRNOG00000057713	1	Cav2	ensembl	protein_coding	NA	1.358801567	2.342634387	10.83312836	2.80E-08	2.11E-07	9.35867012
ENSRNOG00000057125	1	Ddr1	ensembl_havana	protein_coding	NA	-0.576973901	7.045419571	-10.83045857	2.81E-08	2.12E-07	8.439754455
ENSRNOG00000055365	1	Edem1	ensembl	protein_coding	NA	0.676224896	5.905040264	10.82065509	2.84E-08	2.14E-07	8.519178482
ENSRNOG00000042848	3	Jam2	ensembl	protein_coding	NA	-1.688900734	3.553035873	-10.81824291	2.85E-08	2.15E-07	9.407005065
ENSRNOG00000022619	6	Fth1	ensembl	protein_coding	NA	-0.378403882	9.681385416	-10.81546064	2.86E-08	2.15E-07	8.170107085
ENSRNOG00000048961	1	Bhlhe41	ensembl	protein_coding	NA	2.20420189	2.010208215	10.81521078	2.86E-08	2.15E-07	9.452540562
ENSRNOG00000042838	3	Junb	ensembl	protein_coding	NA	-1.755301757	7.632222259	-10.81167301	2.87E-08	2.16E-07	8.44926642
ENSRNOG00000021113	7	Uba2	ensembl	protein_coding	NA	0.409928534	5.810057168	10.80784471	2.88E-08	2.17E-07	8.508555228
ENSRNOG00000045558	2	Cd34	ensembl	protein_coding	NA	-5.038655892	1.949931167	-10.8051637	2.89E-08	2.18E-07	8.982445677
ENSRNOG00000013215	8	Dctd	ensembl	protein_coding	NA	-0.795551373	4.773223123	-10.8014715	2.90E-08	2.18E-07	8.894251305
ENSRNOG00000003840	7	Slit2	ensembl	protein_coding	NA	-0.752855584	5.720112326	-10.79671454	2.92E-08	2.19E-07	8.544460093
ENSRNOG00000005276	6	Csnk2a1	ensembl	protein_coding	NA	0.385927117	6.430250766	10.79613698	2.92E-08	2.19E-07	8.439551603
ENSRNOG00000001555	5	Btg3	ensembl	protein_coding	NA	0.751336899	4.852757696	10.79519115	2.93E-08	2.20E-07	8.73873871
ENSRNOG00000009005	7	Slco2a1	ensembl	protein_coding	NA	-2.739297377	1.805176147	-10.78796061	2.95E-08	2.21E-07	9.293043887
ENSRNOG00000017905	8	Map1lc3b	ensembl	protein_coding	NA	-0.622772949	5.321389071	-10.78192094	2.97E-08	2.23E-07	8.716431906
ENSRNOG00000014465	3	Oca2	ensembl	protein_coding	NA	-6.642689321	-1.297495207	-10.78014781	2.98E-08	2.23E-07	7.653803228
ENSRNOG00000017766	7	Ca12	ensembl	protein_coding	NA	2.144786793	1.82730528	10.77806519	2.99E-08	2.24E-07	9.417510663
ENSRNOG00000005960	8	RGD1311744	ensembl	protein_coding	NA	-3.481752887	2.155759343	-10.77444379	3.00E-08	2.24E-07	9.233103422
ENSRNOG00000017427	8	LOC100909840	ensembl	protein_coding	NA	0.952198361	4.262506959	10.77024172	3.01E-08	2.25E-07	8.786915091
ENSRNOG00000031208	4	Mgat1	ensembl	protein_coding	NA	-0.449110348	6.778437053	-10.76546911	3.03E-08	2.26E-07	8.381576761
ENSRNOG00000027290	5	Pcdhga7	ensembl	protein_coding	NA	-1.384484479	3.573396076	-10.76476521	3.03E-08	2.27E-07	9.22333171
ENSRNOG00000031993	5	Prim1	ensembl	protein_coding	NA	-0.798830295	4.68747409	-10.76231552	3.04E-08	2.27E-07	8.837272359
ENSRNOG00000009449	5	Trim35	ensembl	protein_coding	NA	-0.438325993	7.27320086	-10.76015298	3.05E-08	2.27E-07	8.311844854
ENSRNOG00000010352	5	Dnajc3	ensembl_havana	protein_coding	NA	0.63743467	4.906127947	10.7576856	3.06E-08	2.28E-07	8.60196228
ENSRNOG00000015134	5	Map3k12	ensembl	protein_coding	NA	-0.674135341	5.278823716	-10.74979873	3.09E-08	2.30E-07	8.66191679
ENSRNOG00000008620	5	Smad3	ensembl	protein_coding	NA	-0.565873542	6.430375813	-10.74803605	3.09E-08	2.30E-07	8.453343572
ENSRNOG00000061348	1	Fam53b	ensembl	protein_coding	NA	-1.068315064	5.036884432	-10.74129423	3.12E-08	2.32E-07	8.89487452
ENSRNOG00000024482	6	Tnrc18	ensembl	protein_coding	NA	-0.786643292	7.4007362	-10.72652871	3.17E-08	2.36E-07	8.235545112
ENSRNOG00000020465	4	Ripk3	ensembl	protein_coding	NA	1.021327365	3.517366852	10.72076921	3.20E-08	2.38E-07	8.940902843
ENSRNOG00000049378	2	AABR07062583.1	ensembl	protein_coding	NA	1.19659911	4.052826995	10.72006105	3.20E-08	2.38E-07	8.787717067
ENSRNOG00000055391	1	Eif4ebp2	ensembl	protein_coding	NA	-0.765594057	5.854501338	-10.71448284	3.22E-08	2.39E-07	8.542120996
ENSRNOG00000013061	6	Tusc3	ensembl	protein_coding	NA	0.474948675	5.953405448	10.71397205	3.22E-08	2.39E-07	8.412425406
ENSRNOG00000033192	3	Osmr	ensembl	protein_coding	NA	-0.465188793	6.612263017	-10.69773409	3.29E-08	2.44E-07	8.325009997
ENSRNOG00000006652	6	Ddx1	ensembl	protein_coding	NA	0.438893349	6.840862744	10.69695928	3.29E-08	2.44E-07	8.208752541
ENSRNOG00000009465	6	Sfrp2	ensembl	protein_coding	NA	-3.009559459	2.569265358	-10.69623432	3.29E-08	2.44E-07	9.304014137
ENSRNOG00000019778	6	Cavin1	ensembl	protein_coding	NA	-0.326463781	9.444517	-10.69131089	3.31E-08	2.45E-07	7.986530346
ENSRNOG00000054963	1	Rhbdd1	ensembl	protein_coding	NA	0.683354835	4.417064509	10.68373706	3.34E-08	2.47E-07	8.664312258
ENSRNOG00000010676	7	Smarce1	ensembl_havana	protein_coding	NA	-0.367857793	7.819813515	-10.68136603	3.35E-08	2.48E-07	8.12778349
ENSRNOG00000057814	1	Nsdhl	ensembl	protein_coding	NA	0.966404188	4.559420528	10.67310599	3.38E-08	2.50E-07	8.638631823
ENSRNOG00000005043	7	Cpeb2	ensembl	protein_coding	NA	1.414167541	2.472327924	10.66876118	3.40E-08	2.51E-07	9.161070656
ENSRNOG00000014876	7	Lpin2	ensembl	protein_coding	NA	0.594332676	4.859303807	10.66655631	3.41E-08	2.51E-07	8.537166108
ENSRNOG00000056011	1	LOC314140	ensembl	protein_coding	NA	0.927957736	3.787472908	10.66640294	3.41E-08	2.51E-07	8.809679452
ENSRNOG00000010199	5	Glrb	ensembl	protein_coding	NA	1.997444769	1.349334143	10.66457359	3.42E-08	2.52E-07	9.286731692
ENSRNOG00000004621	8	Rtn4	ensembl	protein_coding	NA	0.337080798	7.941636091	10.65918353	3.44E-08	2.53E-07	8.059235705
ENSRNOG00000038784	5	Piezo2	ensembl	protein_coding	NA	-1.032930656	5.429964529	-10.65435494	3.46E-08	2.55E-07	8.610311408
ENSRNOG00000018170	4	Slc27a1	ensembl	protein_coding	NA	-0.758672775	6.115334742	-10.64700641	3.49E-08	2.57E-07	8.407146248
ENSRNOG00000060694	1	Adam17	ensembl	protein_coding	NA	-0.52531181	6.397156411	-10.63992455	3.52E-08	2.59E-07	8.309602414
ENSRNOG00000018232	6	Srf	ensembl	protein_coding	NA	0.604243028	5.515164621	10.63400406	3.55E-08	2.61E-07	8.319791412
ENSRNOG00000021289	2	Rbbp5	ensembl	protein_coding	NA	0.545494399	5.31251295	10.62806354	3.57E-08	2.62E-07	8.391485215
ENSRNOG00000027194	7	Sgsm2	ensembl_havana	protein_coding	NA	-0.748850728	5.542390375	-10.62662758	3.58E-08	2.63E-07	8.510287785
ENSRNOG00000021079	4	Fxyd1	ensembl	protein_coding	NA	-1.689225863	2.137185779	-10.62147258	3.60E-08	2.64E-07	9.221497096
ENSRNOG00000008487	7	Amotl2	ensembl	protein_coding	NA	0.711077511	7.318213102	10.611225	3.65E-08	2.67E-07	8.005204656
ENSRNOG00000021057	6	Osbp	ensembl	protein_coding	NA	0.413334847	6.804070127	10.60020431	3.69E-08	2.71E-07	8.095210554
ENSRNOG00000005660	4	Fam110c	ensembl	protein_coding	NA	-7.053321778	-0.33134156	-10.59949414	3.70E-08	2.71E-07	7.536180312
ENSRNOG00000014367	6	Ephb6	ensembl	protein_coding	NA	-0.964598421	5.448294949	-10.59828577	3.70E-08	2.71E-07	8.542893097
ENSRNOG00000059799	1	Ficd	ensembl	protein_coding	NA	0.722635774	4.566057894	10.59578925	3.71E-08	2.71E-07	8.453523228
ENSRNOG00000046109	1	LOC689574	ensembl	protein_coding	NA	-0.648533036	5.514873783	-10.5855933	3.76E-08	2.75E-07	8.392751641
ENSRNOG00000018052	7	Cnksr3	ensembl_havana	protein_coding	NA	-0.935113294	4.073680288	-10.58324649	3.77E-08	2.75E-07	8.741938898
ENSRNOG00000029079	5	Hspb7	ensembl_havana	protein_coding	NA	-0.5627033	5.424697922	-10.56786851	3.84E-08	2.80E-07	8.465069729
ENSRNOG00000000459	7	Psmb9	ensembl_havana	protein_coding	NA	-1.53971737	3.108286291	-10.56782057	3.84E-08	2.80E-07	9.137606426
ENSRNOG00000008986	7	Diaph3	ensembl	protein_coding	NA	1.633482203	1.54166788	10.56616898	3.85E-08	2.80E-07	9.099506672
ENSRNOG00000014713	4	Csgalnact2	ensembl	protein_coding	NA	0.65254006	5.176809575	10.56566801	3.85E-08	2.80E-07	8.303514938
ENSRNOG00000038085	4	Rpe	ensembl_havana	protein_coding	NA	0.716366048	4.694340576	10.55352046	3.91E-08	2.84E-07	8.425302245
ENSRNOG00000037505	3	Ulk1	ensembl	protein_coding	NA	-0.727073814	6.644265643	-10.55218868	3.91E-08	2.85E-07	8.177250306
ENSRNOG00000018937	4	Gstm7	ensembl	protein_coding	NA	0.514001052	5.672814819	10.54884549	3.93E-08	2.86E-07	8.267174618
ENSRNOG00000027617	5	Ttc26	ensembl	protein_coding	NA	0.697821821	4.423915356	10.54679931	3.94E-08	2.86E-07	8.502959526
ENSRNOG00000012156	7	Ostf1	ensembl	protein_coding	NA	0.59103089	6.211550949	10.54637385	3.94E-08	2.86E-07	8.152527306
ENSRNOG00000019549	8	Akap12	ensembl	protein_coding	NA	-0.425438254	8.144142705	-10.54593757	3.94E-08	2.86E-07	7.879971753
ENSRNOG00000020792	6	Etv4	ensembl	protein_coding	NA	0.548493662	5.623077161	10.54317698	3.96E-08	2.87E-07	8.235242199
ENSRNOG00000017838	7	Snrnp27	ensembl	protein_coding	NA	0.476100543	5.968564647	10.54048542	3.97E-08	2.88E-07	8.171922056
ENSRNOG00000010780	6	Dlc1	ensembl_havana	protein_coding	NA	0.662764373	5.604096068	10.53899149	3.98E-08	2.88E-07	8.166035506
ENSRNOG00000000661	5	Hps4	ensembl	protein_coding	NA	0.716980023	5.291264018	10.5318057	4.01E-08	2.90E-07	8.294835847
ENSRNOG00000023337	2	Sema3a	ensembl	protein_coding	NA	-0.943233612	5.127310942	-10.52738736	4.03E-08	2.92E-07	8.310977803
ENSRNOG00000025406	6	Iqgap2	ensembl	protein_coding	NA	-1.548576028	3.178304931	-10.5267763	4.04E-08	2.92E-07	8.998043766
ENSRNOG00000019575	5	Rell2	ensembl	protein_coding	NA	1.155554963	2.137138896	10.52401794	4.05E-08	2.93E-07	8.941928168
ENSRNOG00000003689	6	Nono	ensembl_havana	protein_coding	NA	-0.394887075	8.913437395	-10.52264463	4.06E-08	2.93E-07	7.822238872
ENSRNOG00000007202	7	Sema3d	ensembl	protein_coding	NA	-1.79983347	5.927662244	-10.52193766	4.06E-08	2.93E-07	8.268581419
ENSRNOG00000030628	2	Eif4a1	ensembl	protein_coding	NA	0.36892199	8.769148706	10.51372622	4.10E-08	2.96E-07	7.784846992
ENSRNOG00000000302	7	Sesn1	ensembl	protein_coding	NA	-0.953097291	4.505277818	-10.50119509	4.16E-08	3.00E-07	8.647833729
ENSRNOG00000049324	2	Tspan4	ensembl	protein_coding	NA	-1.721668284	3.379705375	-10.50084194	4.17E-08	3.00E-07	9.001909263
ENSRNOG00000048723	1	Pros1	ensembl	protein_coding	NA	-0.500951931	6.805909077	-10.49043483	4.22E-08	3.04E-07	8.029694497
ENSRNOG00000016148	7	Gtse1	ensembl	protein_coding	NA	-0.701512083	5.649547418	-10.48907551	4.23E-08	3.04E-07	8.36645319
ENSRNOG00000013533	7	Acin1	ensembl	protein_coding	NA	-0.431478407	7.156768704	-10.48868698	4.23E-08	3.04E-07	7.959300912
ENSRNOG00000012084	5	Xpnpep1	ensembl	protein_coding	NA	0.483090537	6.767639456	10.4873593	4.23E-08	3.04E-07	7.960834503
ENSRNOG00000012989	6	Serinc2	ensembl	protein_coding	NA	0.498391654	6.343529123	10.46278706	4.36E-08	3.13E-07	7.983192499
ENSRNOG00000013391	8	Sorbs2	ensembl	protein_coding	NA	0.923571998	3.535034747	10.46181969	4.37E-08	3.14E-07	8.521772041
ENSRNOG00000033608	4	Cd276	ensembl	protein_coding	NA	-0.577455292	6.189543122	-10.45748728	4.39E-08	3.15E-07	8.083252227
ENSRNOG00000005492	6	Hpcal1	ensembl	protein_coding	NA	0.608816715	6.457301484	10.45297001	4.42E-08	3.17E-07	7.995119771
ENSRNOG00000002572	5	Cacybp	ensembl_havana	protein_coding	NA	-0.648868301	6.783077855	-10.44893809	4.44E-08	3.18E-07	8.001454096
ENSRNOG00000036663	3	Foxk2	ensembl	protein_coding	NA	0.560797873	5.724950405	10.44499999	4.46E-08	3.19E-07	8.056803197
ENSRNOG00000021931	5	Uba6	ensembl	protein_coding	NA	0.982763076	5.695798417	10.44498185	4.46E-08	3.19E-07	8.084641571
ENSRNOG00000060168	2	Prkx	ensembl_havana	protein_coding	NA	0.673662603	4.286666728	10.43990295	4.49E-08	3.21E-07	8.374661752
ENSRNOG00000009414	6	Creld1	ensembl	protein_coding	NA	0.471120819	6.058061334	10.43191803	4.53E-08	3.24E-07	8.05695735
ENSRNOG00000019629	7	Lamp1	ensembl_havana	protein_coding	NA	-0.312095106	9.411854765	-10.42177542	4.59E-08	3.28E-07	7.658668999
ENSRNOG00000047213	2	Gnpda1	ensembl	protein_coding	NA	-0.598488292	5.3460335	-10.42071511	4.59E-08	3.28E-07	8.271996088
ENSRNOG00000006336	7	Fyco1	ensembl	protein_coding	NA	-0.547371395	5.953852994	-10.41416913	4.63E-08	3.30E-07	8.090722602
ENSRNOG00000006789	6	Ddit3	ensembl	protein_coding	NA	0.85373488	4.452667128	10.41353596	4.63E-08	3.30E-07	8.296476287
ENSRNOG00000008691	6	Ick	ensembl	protein_coding	NA	-1.164114256	4.423339038	-10.4076403	4.67E-08	3.33E-07	8.544976511
ENSRNOG00000030714	5	Bsn	ensembl	protein_coding	NA	-0.925904772	4.736830591	-10.40566954	4.68E-08	3.33E-07	8.500556433
ENSRNOG00000000565	6	Sgpl1	ensembl	protein_coding	NA	-0.46709638	7.302192201	-10.4052577	4.68E-08	3.33E-07	7.848841652
ENSRNOG00000014160	4	Tcp1	ensembl_havana	protein_coding	NA	0.396141866	6.853251015	10.40327413	4.69E-08	3.34E-07	7.834287648
ENSRNOG00000026985	6	Phldb1	ensembl	protein_coding	NA	0.493019784	7.299737287	10.3948158	4.74E-08	3.37E-07	7.755475301
ENSRNOG00000019435	6	Psd	ensembl	protein_coding	NA	-1.732108542	2.117134096	-10.38839036	4.78E-08	3.40E-07	8.953099063
ENSRNOG00000007964	4	Tp53inp1	ensembl	protein_coding	NA	-0.707337445	5.053937853	-10.38369809	4.81E-08	3.41E-07	8.337594735
ENSRNOG00000019532	6	Emc10	ensembl	protein_coding	NA	0.42229936	7.154914049	10.37466182	4.86E-08	3.45E-07	7.776699049
ENSRNOG00000008015	5	Fos	ensembl	protein_coding	NA	-4.327369933	7.493652687	-10.36781424	4.90E-08	3.48E-07	8.324933907
ENSRNOG00000010124	7	Trim2	ensembl	protein_coding	NA	-0.73591184	5.306431394	-10.36716382	4.90E-08	3.48E-07	8.237789515
ENSRNOG00000036697	3	Mafg	ensembl	protein_coding	NA	0.927727142	4.632842857	10.36534618	4.92E-08	3.48E-07	8.192469333
ENSRNOG00000009338	6	Kras	ensembl	protein_coding	NA	0.830717134	3.769739003	10.36195034	4.94E-08	3.50E-07	8.363425422
ENSRNOG00000046366	2	Dmd	ensembl_havana	protein_coding	NA	-0.884295294	4.958910706	-10.35998557	4.95E-08	3.50E-07	8.24677944
ENSRNOG00000024923	6	Nnat	ensembl	protein_coding	NA	-2.546658537	1.88588476	-10.35497559	4.98E-08	3.52E-07	8.878135151
ENSRNOG00000004606	7	Meis1	ensembl	protein_coding	NA	-0.528166987	6.191292132	-10.35454121	4.98E-08	3.52E-07	7.918698097
ENSRNOG00000000457	6	Tap1	ensembl_havana	protein_coding	NA	-0.72524787	4.961973769	-10.35128595	5.00E-08	3.53E-07	8.366917874
ENSRNOG00000006930	6	Casq1	ensembl	protein_coding	NA	1.082044315	4.033002987	10.34535311	5.04E-08	3.56E-07	8.402448074
ENSRNOG00000015415	6	Rhoq	ensembl	protein_coding	NA	0.363019252	7.806397391	10.34494535	5.04E-08	3.56E-07	7.661607831
ENSRNOG00000006320	7	Ptges	ensembl	protein_coding	NA	-1.950607923	2.795895725	-10.34432166	5.04E-08	3.56E-07	8.900174571
ENSRNOG00000054011	1	Tbc1d8b	ensembl	protein_coding	NA	1.026316042	5.390637665	10.34023569	5.07E-08	3.57E-07	7.968621547
ENSRNOG00000000824	6	Dse	ensembl	protein_coding	NA	0.499374178	6.420067318	10.33898278	5.08E-08	3.58E-07	7.818671302
ENSRNOG00000007743	7	Mgst1	ensembl	protein_coding	NA	-0.757380352	5.421987725	-10.33293137	5.11E-08	3.60E-07	8.211730182
ENSRNOG00000011774	6	Fblim1	ensembl	protein_coding	NA	0.4314286	6.159671777	10.3267014	5.15E-08	3.63E-07	7.800281141
ENSRNOG00000048282	2	Mpnd	ensembl	protein_coding	NA	-0.761648498	4.871180468	-10.32314963	5.18E-08	3.64E-07	8.304645076
ENSRNOG00000008005	5	Akna	ensembl	protein_coding	NA	0.839028741	4.102859815	10.3217614	5.19E-08	3.64E-07	8.236674957
ENSRNOG00000001827	8	Masp1	ensembl	protein_coding	NA	-1.042065663	3.986120237	-10.31169402	5.25E-08	3.69E-07	8.238292009
ENSRNOG00000019138	6	Clec11a	ensembl	protein_coding	NA	-0.522142606	6.618583769	-10.30926	5.27E-08	3.70E-07	7.77452573
ENSRNOG00000053086	1	Selenop	ensembl	protein_coding	NA	-4.31250527	1.704060104	-10.30820051	5.27E-08	3.70E-07	8.338197789
ENSRNOG00000027220	5	Pcdhgb8	ensembl	protein_coding	NA	-0.842010178	5.072555213	-10.30492848	5.29E-08	3.71E-07	8.230742525
ENSRNOG00000019254	7	Dyrk1b	ensembl	protein_coding	NA	-0.809417746	4.664878887	-10.30339027	5.30E-08	3.72E-07	8.332118692
ENSRNOG00000001878	7	Klhl22	ensembl	protein_coding	NA	0.43474403	6.96912875	10.29645013	5.35E-08	3.75E-07	7.707631249
ENSRNOG00000017195	7	Ctr9	ensembl	protein_coding	NA	-0.460180616	7.027163787	-10.29173599	5.38E-08	3.77E-07	7.734055878
ENSRNOG00000057623	1	Copb1	ensembl	protein_coding	NA	0.398327058	7.630533933	10.28899574	5.40E-08	3.78E-07	7.593367204
ENSRNOG00000058461	1	Sfpq	ensembl	protein_coding	NA	-0.624774996	6.360493071	-10.2839951	5.43E-08	3.80E-07	7.812485712
ENSRNOG00000005291	6	Slc38a1	ensembl	protein_coding	NA	0.399452911	6.023055979	10.28379096	5.43E-08	3.80E-07	7.801961329
ENSRNOG00000010021	5	Isy1	ensembl	protein_coding	NA	-0.54783014	6.051452342	-10.28349968	5.44E-08	3.80E-07	7.92835676
ENSRNOG00000016103	5	Nkd2	ensembl	protein_coding	NA	-1.914171477	2.238793712	-10.2826868	5.44E-08	3.80E-07	8.81666411
ENSRNOG00000001706	8	Kalrn	ensembl	protein_coding	NA	-0.752099441	6.301518022	-10.28112553	5.45E-08	3.80E-07	7.855917276
ENSRNOG00000000648	6	Jmjd1c	ensembl	protein_coding	NA	-0.537241374	7.218014938	-10.27374585	5.50E-08	3.83E-07	7.674813451
ENSRNOG00000000622	7	Hint1	ensembl	protein_coding	NA	0.460722191	6.318694874	10.27345856	5.50E-08	3.83E-07	7.767172032
ENSRNOG00000029366	5	Prrt2	ensembl	protein_coding	NA	-0.889175733	5.007179134	-10.26801802	5.54E-08	3.86E-07	8.230652771
ENSRNOG00000009145	7	Klf12	ensembl	protein_coding	NA	1.337249894	3.448275464	10.25229964	5.65E-08	3.93E-07	8.392908095
ENSRNOG00000010668	7	Anxa6	ensembl	protein_coding	NA	-0.276767089	8.845828442	-10.25041371	5.66E-08	3.94E-07	7.46117782
ENSRNOG00000022921	6	Dact2	ensembl	protein_coding	NA	1.43607968	2.092886972	10.23161458	5.80E-08	4.03E-07	8.643902948
ENSRNOG00000009862	8	Olfm1	ensembl	protein_coding	NA	1.557043799	1.452649928	10.2238888	5.85E-08	4.07E-07	8.619269158
ENSRNOG00000002959	7	Shroom4	ensembl	protein_coding	NA	0.593440813	5.592640565	10.22245433	5.86E-08	4.07E-07	7.802607733
ENSRNOG00000033593	5	Osbpl9	ensembl	protein_coding	NA	-0.607734304	6.174924693	-10.22241285	5.86E-08	4.07E-07	7.851838428
ENSRNOG00000007029	3	Dnaja1	ensembl	protein_coding	NA	-0.555907381	7.330723481	-10.2210965	5.87E-08	4.07E-07	7.581292015
ENSRNOG00000043503	2	Ehd1	ensembl	protein_coding	NA	-0.611214465	6.036570262	-10.21591803	5.91E-08	4.10E-07	7.819489067
ENSRNOG00000016708	7	Necab3	ensembl	protein_coding	NA	-1.038751071	3.484871473	-10.2138935	5.93E-08	4.10E-07	8.518632939
ENSRNOG00000025587	4	Plagl1	ensembl	protein_coding	NA	-0.926446086	4.335350381	-10.2085889	5.96E-08	4.13E-07	8.055060902
ENSRNOG00000019340	8	Cep250	ensembl	protein_coding	NA	-0.547146337	5.746340154	-10.20085125	6.02E-08	4.17E-07	7.877820369
ENSRNOG00000049484	3	Atp9a	ensembl	protein_coding	NA	0.71958989	5.460560624	10.19444897	6.07E-08	4.20E-07	7.901055681
ENSRNOG00000016255	6	Podxl2	ensembl	protein_coding	NA	-0.514560046	5.342300056	-10.1831688	6.16E-08	4.25E-07	7.860215712
ENSRNOG00000011068	7	Papss2	ensembl	protein_coding	NA	0.69662824	5.044311063	10.17747857	6.20E-08	4.28E-07	7.901928582
ENSRNOG00000000465	7	Slc39a7	ensembl_havana	protein_coding	NA	0.442893895	7.035793946	10.17530627	6.22E-08	4.29E-07	7.517099938
ENSRNOG00000056135	1	Tsc22d3	ensembl	protein_coding	NA	0.586970381	4.992736488	10.17468571	6.22E-08	4.29E-07	7.876363102
ENSRNOG00000003220	7	H3f3b	ensembl	protein_coding	NA	-0.483154604	6.735646076	-10.17419229	6.23E-08	4.29E-07	7.609720557
ENSRNOG00000010161	8	Myo10	ensembl	protein_coding	NA	0.424130269	5.937890404	10.17242615	6.24E-08	4.30E-07	7.596431598
ENSRNOG00000010219	7	Ralgds	ensembl	protein_coding	NA	-0.78064662	5.321301593	-10.17124058	6.25E-08	4.30E-07	7.933419958
ENSRNOG00000032776	4	Srp54a	ensembl	protein_coding	NA	0.667809293	6.005073741	10.16838235	6.27E-08	4.32E-07	7.666315723
ENSRNOG00000014395	7	Gli3	ensembl	protein_coding	NA	-0.687268928	6.392388143	-10.16027469	6.33E-08	4.36E-07	7.670067287
ENSRNOG00000057378	1	Clec16a	ensembl	protein_coding	NA	-0.778491364	4.278419529	-10.14977917	6.42E-08	4.41E-07	8.142165617
ENSRNOG00000000417	7	Numa1	ensembl	protein_coding	NA	-0.476170003	8.097598472	-10.14878192	6.43E-08	4.41E-07	7.407918918
ENSRNOG00000021916	5	Slc16a12	ensembl	protein_coding	NA	-4.34711406	1.406683842	-10.14868877	6.43E-08	4.41E-07	8.143440162
ENSRNOG00000005124	6	Plekhh2	ensembl	protein_coding	NA	-0.596937025	5.308736821	-10.14784216	6.43E-08	4.42E-07	7.87853494
ENSRNOG00000018012	7	Tulp4	ensembl	protein_coding	NA	0.523408493	6.52004253	10.14674754	6.44E-08	4.42E-07	7.54120515
ENSRNOG00000000304	7	Cd164	ensembl_havana	protein_coding	NA	0.501358707	10.01176008	10.13506965	6.54E-08	4.48E-07	7.226085106
ENSRNOG00000016239	6	Zadh2	ensembl	protein_coding	NA	-1.525954457	3.877636732	-10.13162873	6.56E-08	4.50E-07	8.400266662
ENSRNOG00000012329	6	Saraf	ensembl	protein_coding	NA	0.518375953	6.882206543	10.128268	6.59E-08	4.51E-07	7.505520881
ENSRNOG00000052354	1	Arhgef40	ensembl	protein_coding	NA	0.480677358	7.056205047	10.12382787	6.63E-08	4.54E-07	7.419479451
ENSRNOG00000007817	5	Kctd6	ensembl	protein_coding	NA	1.474857682	1.577191802	10.12184789	6.65E-08	4.54E-07	8.547649496
ENSRNOG00000019422	4	Egr1	ensembl	protein_coding	NA	-2.013987014	8.519078437	-10.12131422	6.65E-08	4.54E-07	7.462845998
ENSRNOG00000027784	4	Tsku	ensembl	protein_coding	NA	0.480888389	6.350701121	10.12112701	6.65E-08	4.54E-07	7.522294572
ENSRNOG00000004395	7	Fbxw11	ensembl	protein_coding	NA	0.360141346	6.542545811	10.11918155	6.67E-08	4.55E-07	7.520453325
ENSRNOG00000042330	2	Ms4a18	ensembl	protein_coding	NA	-2.451191541	1.545040981	-10.1173124	6.68E-08	4.56E-07	8.614572949
ENSRNOG00000019570	4	Gng3	ensembl	protein_coding	NA	2.559244283	0.447597594	10.11424514	6.71E-08	4.58E-07	8.622534855
ENSRNOG00000014571	5	Dbndd2	ensembl	protein_coding	NA	0.717788162	3.916878108	10.10947303	6.75E-08	4.60E-07	8.055781206
ENSRNOG00000010210	5	Slc7a11	ensembl	protein_coding	NA	2.226616204	1.375675543	10.10622187	6.78E-08	4.62E-07	8.395616324
ENSRNOG00000025791	7	Dync1li2	ensembl_havana	protein_coding	NA	0.344850169	7.310706787	10.10503268	6.79E-08	4.62E-07	7.40952689
ENSRNOG00000002722	5	Sec14l1	ensembl	protein_coding	NA	-0.483713625	6.088515338	-10.09122951	6.90E-08	4.70E-07	7.637858692
ENSRNOG00000013552	6	Scd	ensembl	protein_coding	NA	3.429989206	1.993464901	10.09022769	6.91E-08	4.70E-07	8.587227891
ENSRNOG00000014382	7	C2cd5	ensembl	protein_coding	NA	-1.037342398	3.356194564	-10.07835657	7.02E-08	4.77E-07	8.358022138
ENSRNOG00000020460	5	Banf1	ensembl	protein_coding	NA	0.511832649	5.584442867	10.07018886	7.09E-08	4.82E-07	7.629616634
ENSRNOG00000002828	7	Tob1	ensembl	protein_coding	NA	-0.632033838	6.179829968	-10.06982183	7.09E-08	4.82E-07	7.635456813
ENSRNOG00000003239	6	Cant1	ensembl	protein_coding	NA	-0.479050318	6.030532936	-10.06868412	7.10E-08	4.82E-07	7.655736566
ENSRNOG00000059295	1	Selenoi	ensembl_havana	protein_coding	NA	0.967703725	4.626219351	10.06747272	7.11E-08	4.82E-07	7.852913328
ENSRNOG00000013251	7	Trim24	ensembl	protein_coding	NA	-1.397545041	3.648575693	-10.06517942	7.13E-08	4.84E-07	8.345193521
ENSRNOG00000012868	7	Uaca	ensembl	protein_coding	NA	-0.98830718	5.15583767	-10.06106158	7.17E-08	4.86E-07	7.961500654
ENSRNOG00000021693	6	Fam149a	ensembl	protein_coding	NA	0.592353604	4.874703564	10.06052958	7.18E-08	4.86E-07	7.824028087
ENSRNOG00000047367	2	Card14	ensembl	protein_coding	NA	0.733435092	3.301098105	10.06025416	7.18E-08	4.86E-07	8.031678145
ENSRNOG00000002862	7	Clcn5	ensembl	protein_coding	NA	-1.074545924	3.564509058	-10.04838272	7.29E-08	4.93E-07	8.178895594
ENSRNOG00000053560	1	Rhou	ensembl	protein_coding	NA	1.781866403	1.563506811	10.04605436	7.31E-08	4.94E-07	8.493781681
ENSRNOG00000000975	6	Mcoln1	ensembl	protein_coding	NA	-0.659556257	5.357480528	-10.04514783	7.32E-08	4.94E-07	7.754531394
ENSRNOG00000051470	1	Card9	ensembl	protein_coding	NA	0.680013491	5.07794325	10.0348757	7.41E-08	5.00E-07	7.722547506
ENSRNOG00000002381	4	Bmp3	ensembl	protein_coding	NA	0.891917554	3.652811075	10.03334312	7.43E-08	5.01E-07	7.828711522
ENSRNOG00000019425	5	Gabarapl2	ensembl	protein_coding	NA	-0.47856153	5.826778114	-10.03085572	7.45E-08	5.02E-07	7.623209896
ENSRNOG00000020479	5	Pik3c2a	ensembl	protein_coding	NA	1.375778655	6.471049906	10.03048022	7.45E-08	5.02E-07	7.362108294
ENSRNOG00000015807	4	Pyroxd2	ensembl	protein_coding	NA	-0.917619849	4.532184054	-10.02982466	7.46E-08	5.02E-07	8.042722406
ENSRNOG00000009552	6	Serinc3	ensembl	protein_coding	NA	-0.376044418	7.415620627	-10.01964279	7.55E-08	5.09E-07	7.321566124
ENSRNOG00000060530	1	Cdc34	ensembl	protein_coding	NA	0.575988603	4.79835472	10.01157911	7.63E-08	5.14E-07	7.726061484
ENSRNOG00000042426	2	Cyp4v3	ensembl	protein_coding	NA	-1.108576879	4.061705234	-10.01080536	7.64E-08	5.14E-07	8.207438721
ENSRNOG00000015177	8	Sun2	ensembl	protein_coding	NA	-0.762110044	6.124140336	-10.0095505	7.65E-08	5.14E-07	7.565174991
ENSRNOG00000032042	4	RGD1560108	ensembl	protein_coding	NA	-0.584111384	6.588016867	-10.00499573	7.70E-08	5.17E-07	7.391627402
ENSRNOG00000024794	5	Senp5	ensembl	protein_coding	NA	0.656502956	4.147154227	10.00130733	7.73E-08	5.19E-07	7.860742127
ENSRNOG00000020299	6	Klc2	ensembl	protein_coding	NA	0.577066796	5.240443218	9.99999242	7.74E-08	5.20E-07	7.569546302
ENSRNOG00000015986	6	Rassf8	ensembl	protein_coding	NA	0.356760404	7.340704099	9.994710743	7.80E-08	5.23E-07	7.244348612
ENSRNOG00000001214	5	Pfkl	ensembl	protein_coding	NA	0.436116672	8.396348795	9.992346057	7.82E-08	5.24E-07	7.163090905
ENSRNOG00000015229	8	Zc3h4	ensembl	protein_coding	NA	-0.439949627	6.365181174	-9.992214658	7.82E-08	5.24E-07	7.441784178
ENSRNOG00000025245	5	RGD1311946	ensembl	protein_coding	NA	0.678371458	5.03282372	9.986814853	7.87E-08	5.27E-07	7.608666116
ENSRNOG00000058882	1	Emd	ensembl	protein_coding	NA	0.750880967	5.090103822	9.98284036	7.91E-08	5.30E-07	7.577911877
ENSRNOG00000012019	5	B3galnt1	ensembl	protein_coding	NA	-0.456589461	6.713139599	-9.982264403	7.92E-08	5.30E-07	7.426255225
ENSRNOG00000001270	6	Hvcn1	ensembl	protein_coding	NA	-4.280492102	1.465320075	-9.976693233	7.97E-08	5.33E-07	8.061354001
ENSRNOG00000010646	4	Tmem229b	ensembl	protein_coding	NA	-3.543214774	1.262562514	-9.968088543	8.06E-08	5.39E-07	8.060929719
ENSRNOG00000031506	4	Ftl1	ensembl	protein_coding	NA	0.437167605	9.458035256	9.964574701	8.10E-08	5.41E-07	7.06765669
ENSRNOG00000061316	1	Ulbp1	ensembl	protein_coding	NA	0.602079142	5.302348177	9.962877083	8.12E-08	5.42E-07	7.465184099
ENSRNOG00000000062	5	Pcgf3	ensembl	protein_coding	NA	0.603278401	4.669805714	9.954320669	8.20E-08	5.47E-07	7.658096011
ENSRNOG00000016448	7	Eef2k	ensembl	protein_coding	NA	-0.553076135	6.903300507	-9.953325941	8.21E-08	5.48E-07	7.33795324
ENSRNOG00000021579	6	Mpp6	ensembl	protein_coding	NA	1.124336058	3.524686392	9.945920937	8.29E-08	5.52E-07	7.970576061
ENSRNOG00000002254	6	Tmem33	ensembl	protein_coding	NA	0.565893369	5.376340309	9.945299771	8.30E-08	5.53E-07	7.514939647
ENSRNOG00000059579	1	Gpt2	ensembl	protein_coding	NA	0.560086691	5.213756742	9.94138924	8.34E-08	5.55E-07	7.481906519
ENSRNOG00000015277	7	Serf2	ensembl	protein_coding	NA	0.440134302	7.671940687	9.936964916	8.39E-08	5.58E-07	7.136815822
ENSRNOG00000007133	7	Plxnb2	ensembl	protein_coding	NA	-0.433914121	8.869742888	-9.935265291	8.40E-08	5.59E-07	7.054229796
ENSRNOG00000012015	7	Lrrc49	ensembl	protein_coding	NA	-0.633985699	4.739153364	-9.93284493	8.43E-08	5.60E-07	7.747671407
ENSRNOG00000018686	7	Atxn2l	ensembl	protein_coding	NA	0.542615962	7.738224747	9.932118765	8.44E-08	5.60E-07	7.117628122
ENSRNOG00000012782	7	Cemip2	ensembl	protein_coding	NA	0.526757576	5.549790384	9.924720262	8.52E-08	5.65E-07	7.436626671
ENSRNOG00000003597	5	Tuba4a	ensembl	protein_coding	NA	1.05980289	2.659368784	9.918134159	8.59E-08	5.70E-07	8.162914291
ENSRNOG00000061246	1	Fam49b	ensembl	protein_coding	NA	0.673335775	4.969672302	9.917333919	8.60E-08	5.70E-07	7.533960683
ENSRNOG00000009805	7	Wasf2	ensembl	protein_coding	NA	-0.662020818	5.537541511	-9.915445412	8.62E-08	5.71E-07	7.518779437
ENSRNOG00000033434	5	Casp12	ensembl	protein_coding	NA	0.813268077	4.000133474	9.907917626	8.70E-08	5.76E-07	7.726830539
ENSRNOG00000029043	5	Zfp84	ensembl	protein_coding	NA	0.47615617	6.300730238	9.907112537	8.71E-08	5.76E-07	7.2750671
ENSRNOG00000006741	7	Podnl1	ensembl	protein_coding	NA	0.903423176	3.9624048	9.904097892	8.74E-08	5.78E-07	7.745363021
ENSRNOG00000016849	6	Ppp2r5d	ensembl	protein_coding	NA	-0.460536126	6.054413742	-9.90009425	8.79E-08	5.81E-07	7.403786679
ENSRNOG00000019476	7	Agap1	ensembl	protein_coding	NA	0.572322727	5.306211123	9.898751873	8.80E-08	5.82E-07	7.457745636
ENSRNOG00000012543	7	Mcm3	ensembl	protein_coding	NA	-1.07179122	3.223975997	-9.897011051	8.82E-08	5.83E-07	8.046019488
ENSRNOG00000016029	5	Rb1	ensembl	protein_coding	NA	1.045227309	3.776223535	9.88631487	8.94E-08	5.90E-07	7.832815407
ENSRNOG00000043416	2	Bcl3	ensembl	protein_coding	NA	-1.589733496	3.009367625	-9.883779331	8.97E-08	5.92E-07	8.295891798
ENSRNOG00000016050	7	Fgfr1	ensembl	protein_coding	NA	-0.590244199	7.401351588	-9.883473032	8.98E-08	5.92E-07	7.117047154
ENSRNOG00000005447	5	Ypel2	ensembl	protein_coding	NA	-1.137444694	4.117815662	-9.881430929	9.00E-08	5.93E-07	8.01397697
ENSRNOG00000014453	6	Anxa5	ensembl	protein_coding	NA	-0.295539819	9.201089502	-9.878456865	9.03E-08	5.95E-07	6.963581076
ENSRNOG00000003905	6	Nsf	ensembl	protein_coding	NA	0.587893075	5.635601541	9.875478954	9.07E-08	5.97E-07	7.35919793
ENSRNOG00000009539	7	Khdrbs3	ensembl	protein_coding	NA	-1.474932611	1.99727815	-9.873835969	9.09E-08	5.98E-07	8.287894882
ENSRNOG00000049681	2	AABR07031491.2	ensembl	protein_coding	NA	-0.65480434	4.767562046	-9.873713181	9.09E-08	5.98E-07	7.657292236
ENSRNOG00000011307	7	Slmap	ensembl	protein_coding	NA	0.478827021	6.777410912	9.872297092	9.10E-08	5.98E-07	7.149130469
ENSRNOG00000019542	5	MGC108823	ensembl	protein_coding	NA	-1.016527401	4.820063538	-9.871983482	9.11E-08	5.98E-07	7.770432803
ENSRNOG00000030954	5	Fat1	ensembl	protein_coding	NA	0.569851094	9.854076439	9.854910077	9.31E-08	6.11E-07	6.84646761
ENSRNOG00000010534	7	Ankrd50	ensembl	protein_coding	NA	0.398270733	6.819463018	9.849841982	9.37E-08	6.15E-07	7.106654262
ENSRNOG00000019439	7	Polr2g	ensembl	protein_coding	NA	0.550830885	5.028929429	9.848089294	9.39E-08	6.16E-07	7.47850657
ENSRNOG00000001854	6	Tmtc1	ensembl	protein_coding	NA	0.818039828	3.132145496	9.845923201	9.42E-08	6.17E-07	7.87214696
ENSRNOG00000059202	1	AABR07021988.1	ensembl	protein_coding	NA	0.432152072	7.169905453	9.842316353	9.46E-08	6.20E-07	7.055341589
ENSRNOG00000051061	2	Prep	ensembl_havana	protein_coding	NA	0.437808214	5.868182115	9.837337961	9.52E-08	6.23E-07	7.245356961
ENSRNOG00000033747	5	Sp110	ensembl	protein_coding	NA	-0.620625446	5.252175835	-9.835706696	9.54E-08	6.24E-07	7.538452569
ENSRNOG00000038001	3	Slc25a1	ensembl	protein_coding	NA	0.494632192	6.335000629	9.82738209	9.64E-08	6.30E-07	7.19616541
ENSRNOG00000010099	7	Asb8	ensembl	protein_coding	NA	-0.625020332	5.359469776	-9.816607084	9.78E-08	6.39E-07	7.444741376
ENSRNOG00000046379	2	Srm	ensembl	protein_coding	NA	0.521827531	4.729756251	9.815845136	9.78E-08	6.39E-07	7.34566374
ENSRNOG00000003879	5	Rnf167	ensembl	protein_coding	NA	-0.60488095	5.347554753	-9.80683329	9.90E-08	6.46E-07	7.465891282
ENSRNOG00000002470	8	Ifi47	ensembl	protein_coding	NA	-3.408812354	1.921000253	-9.804457843	9.93E-08	6.48E-07	7.958898049
ENSRNOG00000050949	2	Ttc39c	ensembl	protein_coding	NA	1.017498471	3.811196709	9.803561485	9.94E-08	6.48E-07	7.677998755
ENSRNOG00000049232	2	Tcf7l2	ensembl	protein_coding	NA	-0.817937423	5.124015815	-9.800282779	9.98E-08	6.51E-07	7.472054192
ENSRNOG00000003326	8	Rrn3	ensembl_havana	protein_coding	NA	-0.393284621	6.920388062	-9.79547799	1.00E-07	6.54E-07	7.071352902
ENSRNOG00000006327	6	Rcc2	ensembl	protein_coding	NA	0.619417174	5.266693259	9.795052481	1.00E-07	6.54E-07	7.24727225
ENSRNOG00000020905	7	Hdac5	ensembl	protein_coding	NA	-0.587861298	6.577247678	-9.793966388	1.01E-07	6.54E-07	7.175263587
ENSRNOG00000007894	7	Mpdz	ensembl	protein_coding	NA	-0.625775348	5.306402624	-9.793684862	1.01E-07	6.54E-07	7.373717504
ENSRNOG00000019342	4	Sult1a1	ensembl	protein_coding	NA	-6.327352126	-0.490485994	-9.793655452	1.01E-07	6.54E-07	6.826756247
ENSRNOG00000017029	6	Snx1	ensembl	protein_coding	NA	-0.601769579	6.179366288	-9.793343377	1.01E-07	6.54E-07	7.228373513
ENSRNOG00000026704	6	Drp2	ensembl	protein_coding	NA	1.016501474	3.085040259	9.792434879	1.01E-07	6.55E-07	7.848978126
ENSRNOG00000007707	6	Zfp467	ensembl	protein_coding	NA	-1.037268589	4.590172683	-9.791120073	1.01E-07	6.55E-07	7.703665867
ENSRNOG00000036866	5	Acer3	ensembl	protein_coding	NA	0.529618119	5.422551462	9.790228012	1.01E-07	6.56E-07	7.270147389
ENSRNOG00000004992	7	Rab1a	ensembl	protein_coding	NA	0.369684231	7.108472152	9.78417011	1.02E-07	6.61E-07	6.981391195
ENSRNOG00000021101	7	Sema6c	ensembl	protein_coding	NA	-1.251085444	3.411869102	-9.779888137	1.02E-07	6.64E-07	7.978433686
ENSRNOG00000014456	6	Coq10b	ensembl	protein_coding	NA	0.822350397	4.275465074	9.779479731	1.03E-07	6.64E-07	7.432119063
ENSRNOG00000019708	6	Ctsf	ensembl	protein_coding	NA	-0.481858408	6.877280521	-9.778557809	1.03E-07	6.64E-07	7.103588658
ENSRNOG00000043113	1	Fam43b	ensembl	protein_coding	NA	4.329253317	-1.639521495	9.776985531	1.03E-07	6.65E-07	7.702122227
ENSRNOG00000046922	3	Phactr4	ensembl	protein_coding	NA	0.940232287	3.588873438	9.775648265	1.03E-07	6.66E-07	7.659805939
ENSRNOG00000010298	6	Xbp1	ensembl	protein_coding	NA	0.673671902	5.102478676	9.769092953	1.04E-07	6.71E-07	7.237220482
ENSRNOG00000016189	8	Frmd5	ensembl	protein_coding	NA	2.055878366	0.816301384	9.764706329	1.04E-07	6.75E-07	8.186395426
ENSRNOG00000010370	7	Tnip1	ensembl	protein_coding	NA	-0.476339501	6.615771802	-9.764322062	1.05E-07	6.75E-07	7.122068575
ENSRNOG00000004968	7	Ncapg2	ensembl	protein_coding	NA	-0.829334184	5.890970145	-9.762275827	1.05E-07	6.76E-07	7.363517387
ENSRNOG00000028594	6	Ifnar1	ensembl	protein_coding	NA	-0.387127886	7.081634078	-9.755405109	1.06E-07	6.81E-07	7.016994687
ENSRNOG00000032443	5	Lmod3	ensembl	protein_coding	NA	-1.572090003	3.172169657	-9.755369942	1.06E-07	6.81E-07	8.009618229
ENSRNOG00000007822	7	Vgll4	ensembl	protein_coding	NA	-0.626475705	4.450328095	-9.754576599	1.06E-07	6.81E-07	7.572373304
ENSRNOG00000020038	3	Chpf	ensembl	protein_coding	NA	-0.439586117	7.26823318	-9.754529768	1.06E-07	6.81E-07	6.970121034
ENSRNOG00000006027	7	Eif2ak4	ensembl	protein_coding	NA	-0.58305421	5.80016528	-9.753945825	1.06E-07	6.82E-07	7.256436341
ENSRNOG00000059801	1	Lima1	ensembl	protein_coding	NA	0.353096347	7.942186717	9.745816581	1.07E-07	6.88E-07	6.824022827
ENSRNOG00000002791	3	Bcl2	ensembl_havana	protein_coding	NA	-2.750434172	1.369735253	-9.742793472	1.07E-07	6.91E-07	8.063895563
ENSRNOG00000011830	5	Plekha3	ensembl	protein_coding	NA	0.848781901	4.420912051	9.742169501	1.08E-07	6.91E-07	7.419435303
ENSRNOG00000002840	4	Atp5f1b	ensembl	protein_coding	NA	0.269229068	9.347649591	9.741312351	1.08E-07	6.91E-07	6.742510706
ENSRNOG00000011375	8	Tsc2	ensembl	protein_coding	NA	-0.571307579	7.005010999	-9.739186427	1.08E-07	6.93E-07	7.032018494
ENSRNOG00000011503	8	Shb	ensembl	protein_coding	NA	-0.945561899	4.122589463	-9.737543283	1.08E-07	6.94E-07	7.699870409
ENSRNOG00000037540	5	Tmem256	ensembl_havana	protein_coding	NA	0.940540592	3.62551103	9.73640983	1.08E-07	6.95E-07	7.698346812
ENSRNOG00000005149	6	Sacm1l	ensembl	protein_coding	NA	0.585936786	5.793499104	9.73432753	1.09E-07	6.96E-07	7.127456299
ENSRNOG00000043102	3	Bahcc1	ensembl	protein_coding	NA	-1.19644217	4.45979832	-9.731982582	1.09E-07	6.98E-07	7.616225676
ENSRNOG00000000418	4	Zbtb12	ensembl_havana	protein_coding	NA	-1.125725795	3.520712829	-9.724516317	1.10E-07	7.04E-07	7.882032524
ENSRNOG00000027592	4	Rerg	ensembl	protein_coding	NA	-3.96298503	2.595647606	-9.724367637	1.10E-07	7.04E-07	8.102690649
ENSRNOG00000018452	8	Unc13a	ensembl	protein_coding	NA	0.792183507	4.834981286	9.722069012	1.10E-07	7.06E-07	7.351771913
ENSRNOG00000059015	1	Triobp	ensembl	protein_coding	NA	-0.510272869	7.022684739	-9.708863656	1.12E-07	7.17E-07	6.981040432
ENSRNOG00000015215	6	Cript	ensembl	protein_coding	NA	-0.539737786	5.799181012	-9.703863204	1.13E-07	7.22E-07	7.210540644
ENSRNOG00000010610	4	Hpgd	ensembl	protein_coding	NA	-5.226600595	-0.992409589	-9.698206041	1.14E-07	7.27E-07	6.649991188
ENSRNOG00000019651	4	Slc12a4	ensembl	protein_coding	NA	0.449818761	6.978986431	9.691527316	1.15E-07	7.32E-07	6.880980644
ENSRNOG00000004685	7	Mta3	ensembl	protein_coding	NA	0.621434977	4.392857298	9.682421074	1.16E-07	7.41E-07	7.421698789
ENSRNOG00000020923	6	Tuft1	ensembl	protein_coding	NA	-0.729955553	5.498789664	-9.681897446	1.16E-07	7.41E-07	7.278636236
ENSRNOG00000010224	6	Rab30	ensembl	protein_coding	NA	-1.08432861	4.551837632	-9.680621548	1.16E-07	7.41E-07	7.637178262
ENSRNOG00000017854	5	Ucp2	ensembl	protein_coding	NA	-0.608650715	5.119984115	-9.680522462	1.16E-07	7.41E-07	7.257212808
ENSRNOG00000002824	8	Rlim	ensembl_havana	protein_coding	NA	0.603771584	5.635361447	9.679488171	1.17E-07	7.42E-07	7.076381452
ENSRNOG00000003486	5	Mnda	ensembl	protein_coding	NA	-7.351732112	3.171146368	-9.676165679	1.17E-07	7.45E-07	6.79851007
ENSRNOG00000032381	5	Naglu	ensembl	protein_coding	NA	-0.759236598	5.635096545	-9.674804774	1.17E-07	7.46E-07	7.254251973
ENSRNOG00000014317	7	Arpc5l	ensembl	protein_coding	NA	0.601323937	5.392228957	9.669554541	1.18E-07	7.50E-07	7.115052987
ENSRNOG00000020684	5	Vat1	ensembl	protein_coding	NA	-0.313297838	9.106988728	-9.662670417	1.19E-07	7.57E-07	6.663382178
ENSRNOG00000046912	2	Nr1d2	ensembl	protein_coding	NA	-0.770400385	4.980046752	-9.656103255	1.20E-07	7.63E-07	7.369359104
ENSRNOG00000006950	2	Padi3	ensembl	protein_coding	NA	2.147524073	0.620849683	9.647629537	1.22E-07	7.71E-07	8.019124815
ENSRNOG00000006587	8	Setd3	ensembl	protein_coding	NA	0.456518118	5.678331271	9.642344213	1.22E-07	7.76E-07	7.043552254
ENSRNOG00000017191	6	Trim5	ensembl	protein_coding	NA	0.416167449	6.353154914	9.639389631	1.23E-07	7.78E-07	6.919987674
ENSRNOG00000022356	6	Zc2hc1a	ensembl	protein_coding	NA	0.505722886	5.079348471	9.635502194	1.23E-07	7.82E-07	7.134443365
ENSRNOG00000013074	7	Wt1	ensembl	protein_coding	NA	-0.597141324	5.980248407	-9.630600009	1.24E-07	7.86E-07	7.021516069
ENSRNOG00000007213	5	Yars1	ensembl	protein_coding	NA	0.598450681	5.681456525	9.630167073	1.24E-07	7.86E-07	6.999723723
ENSRNOG00000021013	7	Stx3	ensembl	protein_coding	NA	0.763959473	4.296602453	9.624570141	1.25E-07	7.92E-07	7.330715533
ENSRNOG00000020717	4	Bod1	ensembl	protein_coding	NA	-0.550725907	4.994267782	-9.615385669	1.27E-07	8.01E-07	7.272707111
ENSRNOG00000022943	5	Dgka	ensembl	protein_coding	NA	0.556672126	6.215612197	9.606663525	1.28E-07	8.09E-07	6.958649206
ENSRNOG00000011887	7	RGD1307929	ensembl	protein_coding	NA	-0.288290493	8.094185464	-9.603298555	1.29E-07	8.13E-07	6.672440558
ENSRNOG00000018225	7	Tp53inp2	ensembl	protein_coding	NA	0.455412098	6.002305726	9.599972588	1.29E-07	8.16E-07	6.932637604
ENSRNOG00000046168	2	Ppm1l	ensembl	protein_coding	NA	-0.44747207	7.100061914	-9.595808098	1.30E-07	8.20E-07	6.784294121
ENSRNOG00000000938	7	Ran	ensembl	protein_coding	NA	0.468095549	6.893886001	9.595274949	1.30E-07	8.20E-07	6.736916327
ENSRNOG00000020587	6	Efemp2	ensembl	protein_coding	NA	0.362370575	8.226028891	9.591974024	1.31E-07	8.23E-07	6.618079695
ENSRNOG00000007657	4	Col27a1	ensembl	protein_coding	NA	-0.942665586	4.629566611	-9.591365748	1.31E-07	8.23E-07	7.308963262
ENSRNOG00000020990	2	Fgf21	ensembl	protein_coding	NA	4.498019841	-1.285528736	9.590295076	1.31E-07	8.24E-07	7.812058892
ENSRNOG00000017090	7	RGD1308706	ensembl	protein_coding	NA	0.91254398	4.00944489	9.58564221	1.32E-07	8.28E-07	7.34051429
ENSRNOG00000020793	6	Ruvbl2	ensembl	protein_coding	NA	0.658397724	5.352654872	9.580413305	1.33E-07	8.34E-07	6.992340586
ENSRNOG00000005392	3	Ngfr	ensembl	protein_coding	NA	-6.097877429	0.187511397	-9.570668111	1.34E-07	8.44E-07	6.675441091
ENSRNOG00000053599	1	Pogz	ensembl	protein_coding	NA	-0.41868737	6.279825375	-9.564238139	1.35E-07	8.51E-07	6.876207589
ENSRNOG00000049743	2	Gstm5	ensembl	protein_coding	NA	0.518117402	5.712901322	9.563289708	1.36E-07	8.51E-07	6.966889537
ENSRNOG00000049121	2	Bysl	ensembl	protein_coding	NA	0.704947832	3.504771307	9.560800236	1.36E-07	8.53E-07	7.30288372
ENSRNOG00000001700	7	Whrn	ensembl	protein_coding	NA	-0.66731275	5.050706541	-9.557364907	1.37E-07	8.57E-07	7.075889687
ENSRNOG00000057186	1	Kctd5	ensembl	protein_coding	NA	0.607766767	4.809682372	9.553324899	1.37E-07	8.61E-07	7.093356301
ENSRNOG00000015676	7	Brd9	ensembl	protein_coding	NA	-0.610388076	4.749029714	-9.55082088	1.38E-07	8.63E-07	7.22928642
ENSRNOG00000027017	4	Rnasel	ensembl	protein_coding	NA	-0.681672692	5.330363767	-9.548644517	1.38E-07	8.65E-07	7.14981936
ENSRNOG00000010028	4	Polr3d	ensembl	protein_coding	NA	0.625426495	4.137714653	9.539813076	1.40E-07	8.75E-07	7.17965326
ENSRNOG00000008517	4	Cdc42ep1	ensembl	protein_coding	NA	-0.665032321	5.241080494	-9.536243917	1.40E-07	8.79E-07	7.015649967
ENSRNOG00000008553	7	Mthfr	ensembl	protein_coding	NA	-0.994710482	3.58283728	-9.535324221	1.41E-07	8.79E-07	7.49790449
ENSRNOG00000007302	7	Fbn1	ensembl	protein_coding	NA	0.452741035	10.63554603	9.532534293	1.41E-07	8.82E-07	6.342259949
ENSRNOG00000043219	3	Fbn2	ensembl	protein_coding	NA	-0.914745537	2.945736983	-9.531555455	1.41E-07	8.83E-07	7.276398934
ENSRNOG00000019041	6	Psme1	ensembl	protein_coding	NA	-0.665516694	6.190166585	-9.529377246	1.42E-07	8.85E-07	6.906927889
ENSRNOG00000009149	4	Jam3	ensembl	protein_coding	NA	-0.710658998	5.155149712	-9.526812141	1.42E-07	8.87E-07	7.14840194
ENSRNOG00000036859	4	Gdpd5	ensembl	protein_coding	NA	0.982468641	3.587879903	9.526179954	1.42E-07	8.87E-07	7.470294793
ENSRNOG00000008555	7	Rps20	ensembl	protein_coding	NA	0.51820445	8.325287824	9.521947219	1.43E-07	8.92E-07	6.5190958
ENSRNOG00000015880	3	Dpep1	ensembl	protein_coding	NA	-5.398142303	-0.376402281	-9.514800079	1.44E-07	9.00E-07	6.505765754
ENSRNOG00000056826	1	Arap2	ensembl_havana	protein_coding	NA	1.347734704	2.321852415	9.50627108	1.46E-07	9.09E-07	7.616003452
ENSRNOG00000047374	2	Gnas	ensembl	protein_coding	NA	0.43247059	7.412739907	9.49829315	1.48E-07	9.19E-07	6.577890176
ENSRNOG00000009936	8	Dido1	ensembl	protein_coding	NA	-0.510732126	6.339558278	-9.496617902	1.48E-07	9.20E-07	6.755318693
ENSRNOG00000001627	8	Abi3bp	ensembl	protein_coding	NA	-5.087447855	-0.726482822	-9.495674951	1.48E-07	9.21E-07	6.555525647
ENSRNOG00000019333	7	Hipk1	ensembl	protein_coding	NA	-0.393105874	7.331099948	-9.495183488	1.48E-07	9.21E-07	6.606080923
ENSRNOG00000029028	5	Mknk2	ensembl	protein_coding	NA	-0.658567945	6.973672556	-9.486998966	1.50E-07	9.30E-07	6.708586591
ENSRNOG00000029095	4	Trabd	ensembl	protein_coding	NA	0.532587861	5.228668701	9.485955693	1.50E-07	9.31E-07	6.923441312
ENSRNOG00000017484	6	Gja5	ensembl	protein_coding	NA	-3.713931075	-0.593297875	-9.478637136	1.52E-07	9.40E-07	7.508871503
ENSRNOG00000014564	6	Yipf5	ensembl	protein_coding	NA	0.371666904	6.174421599	9.476075306	1.52E-07	9.42E-07	6.69771719
ENSRNOG00000009910	6	Swap70	ensembl	protein_coding	NA	-0.577806753	5.866999116	-9.472666561	1.53E-07	9.46E-07	6.806272202
ENSRNOG00000017235	6	Atp6v0d1	ensembl_havana	protein_coding	NA	-0.363892623	7.222268461	-9.466777756	1.54E-07	9.53E-07	6.590751227
ENSRNOG00000018586	7	Retreg2	ensembl	protein_coding	NA	-0.825321133	5.559808837	-9.46137953	1.55E-07	9.59E-07	7.002960486
ENSRNOG00000007515	7	Kif3a	ensembl	protein_coding	NA	0.583915493	5.246624356	9.442202608	1.59E-07	9.83E-07	6.881784685
ENSRNOG00000048136	2	LOC103689978	ensembl	protein_coding	NA	0.678329398	4.139249611	9.438041496	1.60E-07	9.88E-07	7.095816366
ENSRNOG00000001441	7	Tmem120a	ensembl	protein_coding	NA	-0.506229849	5.712669397	-9.435180791	1.60E-07	9.91E-07	6.868290811
ENSRNOG00000006104	7	Tg	ensembl_havana	protein_coding	NA	-1.762254559	1.724668822	-9.422051331	1.63E-07	1.01E-06	7.752334368
ENSRNOG00000005874	7	Tle2	ensembl	protein_coding	NA	-1.910509537	2.520027536	-9.420733287	1.64E-07	1.01E-06	7.64833663
ENSRNOG00000011771	3	Ptp4a1	ensembl	protein_coding	NA	0.336304378	7.492943795	9.418404701	1.64E-07	1.01E-06	6.466055323
ENSRNOG00000004687	3	Thbd	ensembl	protein_coding	NA	-0.674732941	5.31547749	-9.416972984	1.64E-07	1.01E-06	7.21039455
ENSRNOG00000014723	7	Cbfa2t3	ensembl	protein_coding	NA	-5.453742523	-1.075799236	-9.415327447	1.65E-07	1.02E-06	6.421571575
ENSRNOG00000002541	6	Pds5a	ensembl	protein_coding	NA	0.558346929	6.297464588	9.413661863	1.65E-07	1.02E-06	6.578774369
ENSRNOG00000047306	2	Stap2	ensembl	protein_coding	NA	-0.864765745	4.097499152	-9.412768869	1.65E-07	1.02E-06	7.416088721
ENSRNOG00000017369	6	Mustn1	ensembl	protein_coding	NA	-1.253702787	3.406658426	-9.408523761	1.66E-07	1.02E-06	7.514059328
ENSRNOG00000047089	1	Alkbh7	ensembl	protein_coding	NA	-0.970225161	4.148318905	-9.408176008	1.66E-07	1.02E-06	7.310746609
ENSRNOG00000003707	8	Zmym3	ensembl_havana	protein_coding	NA	-0.581703482	5.714371332	-9.407410435	1.66E-07	1.02E-06	6.794283164
ENSRNOG00000020415	7	Ramp2	ensembl_havana	protein_coding	NA	-0.635567461	5.813344566	-9.407038054	1.66E-07	1.02E-06	6.788359706
ENSRNOG00000003359	7	Ogt	ensembl_havana	protein_coding	NA	-0.49124888	7.552525676	-9.405214058	1.67E-07	1.03E-06	6.459776428
ENSRNOG00000006500	6	Snf8	ensembl	protein_coding	NA	0.398108972	5.452447927	9.398806355	1.68E-07	1.03E-06	6.756206945
ENSRNOG00000011413	7	Scp2	ensembl	protein_coding	NA	-0.416360056	6.181256103	-9.397159871	1.69E-07	1.03E-06	6.633081731
ENSRNOG00000002977	6	Ttc19	ensembl	protein_coding	NA	0.889663319	3.535338361	9.396466663	1.69E-07	1.04E-06	7.191945099
ENSRNOG00000053991	1	P3h1	ensembl	protein_coding	NA	0.484342591	6.450498229	9.394615382	1.69E-07	1.04E-06	6.531533928
ENSRNOG00000000815	5	Smpdl3a	ensembl	protein_coding	NA	-0.737578644	5.553317665	-9.393971386	1.69E-07	1.04E-06	6.896232306
ENSRNOG00000010079	6	Ca3	ensembl	protein_coding	NA	1.094187527	3.082081253	9.392988583	1.70E-07	1.04E-06	7.168557617
ENSRNOG00000012216	7	Tgfbi	ensembl	protein_coding	NA	-0.315154285	9.843194315	-9.390882634	1.70E-07	1.04E-06	6.220691622
ENSRNOG00000020616	8	Yif1b	ensembl	protein_coding	NA	0.842261138	4.897445661	9.389985667	1.70E-07	1.04E-06	6.856146627
ENSRNOG00000012860	6	Tmem184c	ensembl	protein_coding	NA	-0.559797333	5.253109043	-9.384919828	1.71E-07	1.05E-06	6.84401594
ENSRNOG00000026186	6	Syde2	ensembl	protein_coding	NA	0.590026769	4.576950187	9.383573559	1.72E-07	1.05E-06	6.811592232
ENSRNOG00000004197	7	Asb12	ensembl_havana	protein_coding	NA	-4.484627176	1.088080951	-9.378577296	1.73E-07	1.06E-06	7.203506868
ENSRNOG00000028814	4	Oasl2	ensembl	protein_coding	NA	-1.244981379	3.11021733	-9.372993115	1.74E-07	1.06E-06	7.529414818
ENSRNOG00000014496	7	Coro6	ensembl	protein_coding	NA	-1.172825576	3.759878956	-9.364423209	1.76E-07	1.07E-06	7.470440033
ENSRNOG00000004882	3	Capn6	ensembl	protein_coding	NA	0.981865594	2.566080418	9.363703013	1.76E-07	1.08E-06	7.280218966
ENSRNOG00000015713	5	Parva	ensembl	protein_coding	NA	0.282413431	8.659249591	9.362417225	1.77E-07	1.08E-06	6.256387618
ENSRNOG00000026589	6	Dpy19l1	ensembl	protein_coding	NA	0.386702314	6.772864621	9.359540353	1.77E-07	1.08E-06	6.444871568
ENSRNOG00000058940	2	Rab11fip1	ensembl_havana	protein_coding	NA	0.995589156	3.433298072	9.359463137	1.77E-07	1.08E-06	7.16549403
ENSRNOG00000017066	8	Zfp384	ensembl	protein_coding	NA	-0.567522913	5.482212199	-9.358451108	1.78E-07	1.08E-06	6.765632124
ENSRNOG00000021012	6	Rfx5	ensembl	protein_coding	NA	-0.560334423	5.371258692	-9.358130258	1.78E-07	1.08E-06	6.828151138
ENSRNOG00000011923	5	Mgarp	ensembl	protein_coding	NA	1.039604219	3.978929185	9.357703569	1.78E-07	1.08E-06	7.162755773
ENSRNOG00000061779	1	Man2b2	ensembl_havana	protein_coding	NA	-0.37649118	8.706994529	-9.350147493	1.80E-07	1.09E-06	6.262193989
ENSRNOG00000016062	6	Snta1	ensembl	protein_coding	NA	-0.665818254	5.130132928	-9.349316245	1.80E-07	1.09E-06	6.882571093
ENSRNOG00000023257	5	Adamts9	ensembl	protein_coding	NA	-0.878494485	3.982439439	-9.345134597	1.81E-07	1.10E-06	7.03361526
ENSRNOG00000060130	1	Ypel4	ensembl	protein_coding	NA	-1.402573843	3.472102151	-9.343761399	1.81E-07	1.10E-06	7.466718607
ENSRNOG00000009460	6	Pdzd8	ensembl	protein_coding	NA	0.520120179	6.17241726	9.340038734	1.82E-07	1.10E-06	6.530391752
ENSRNOG00000020349	3	Rab3il1	ensembl	protein_coding	NA	-2.215227881	2.00830556	-9.339858768	1.82E-07	1.10E-06	7.643382948
ENSRNOG00000017851	5	Etfb	ensembl	protein_coding	NA	-0.515071351	5.856346604	-9.337627575	1.83E-07	1.11E-06	6.676066179
ENSRNOG00000012146	7	Pomt2	ensembl	protein_coding	NA	-0.531446027	5.460162171	-9.3295576	1.84E-07	1.12E-06	6.736139316
ENSRNOG00000013166	5	Wnt4	ensembl	protein_coding	NA	-1.660631917	2.623647218	-9.329519536	1.84E-07	1.12E-06	7.516442486
ENSRNOG00000019262	6	Trak1	ensembl	protein_coding	NA	0.610422662	6.05612301	9.322362795	1.86E-07	1.13E-06	6.53618369
ENSRNOG00000006715	4	Ccr1	ensembl	protein_coding	NA	-5.74002482	0.30900152	-9.305535019	1.90E-07	1.15E-06	6.363452696
ENSRNOG00000025100	3	Ikbke	ensembl	protein_coding	NA	-0.677240918	4.889223126	-9.303323237	1.91E-07	1.15E-06	6.88170284
ENSRNOG00000003924	6	Pi4k2b	ensembl	protein_coding	NA	0.680580608	4.157641814	9.295682747	1.93E-07	1.17E-06	6.885136298
ENSRNOG00000002548	7	Tnn	ensembl_havana	protein_coding	NA	2.235518698	-0.073629152	9.289671687	1.95E-07	1.17E-06	7.532073912
ENSRNOG00000025768	6	Clk1	ensembl	protein_coding	NA	-0.532296402	6.807149988	-9.287859701	1.95E-07	1.18E-06	6.396607321
ENSRNOG00000061424	1	Map3k3	ensembl	protein_coding	NA	-0.452361054	6.238017148	-9.287760864	1.95E-07	1.18E-06	6.492179156
ENSRNOG00000005865	7	Itprid2	ensembl	protein_coding	NA	-0.38832093	6.756955003	-9.287224423	1.95E-07	1.18E-06	6.415127458
ENSRNOG00000018812	3	Rpp25	ensembl	protein_coding	NA	-2.597739591	2.709971066	-9.280574794	1.97E-07	1.19E-06	7.553872016
ENSRNOG00000026267	7	Igbp1	ensembl_havana	protein_coding	NA	-0.608003278	5.460100102	-9.276326899	1.98E-07	1.19E-06	6.712211454
ENSRNOG00000054765	1	Renbp	ensembl	protein_coding	NA	-0.731543282	4.883456286	-9.275781864	1.98E-07	1.19E-06	6.911391153
[truncated: 10,033 more rows]
