# Supplementary material for: TGFβ signaling links early life endocrine-disrupting chemicals exposure to suppression of nucleotide excision repair in rat myometrial stem cells
Source: Cell Mol Life Sci. 2023 Sep 9;80(10):288. doi: 10.1007/s00018-023-04928-z (PMC10492698; doi:10.1007/s00018-023-04928-z)
Supplement: Supplementary file 4 — Supplementary file4 (CSV 1022 KB) [file 18_2023_4928_MOESM4_ESM.csv]

gene_id	gene_version	gene_name	gene_source	gene_biotype	logFC	P.Value	adj.P.Val
ENSRNOG00000007219	7	LOC103692716	ensembl	protein_coding	-6.646645335	0.060496037	0.109936312
ENSRNOG00000049895	2	Pigg	ensembl	protein_coding	-6.23203792	0.099086828	0.165355438
ENSRNOG00000061871	1	Hoxa9	ensembl	protein_coding	-5.964200127	8.94E-04	0.00318478
ENSRNOG00000057696	1	Sbk1	ensembl	protein_coding	-5.70879273	6.42E-06	4.56E-05
ENSRNOG00000052555	1	Hist2h2aa2	ensembl	protein_coding	-5.655448959	0.013741184	0.031746146
ENSRNOG00000061904	1	LOC103694864	ensembl	protein_coding	-5.619722225	0.016374288	0.036715511
ENSRNOG00000012862	5	Spsb4	ensembl	protein_coding	-5.618835132	9.61E-08	1.27E-06
ENSRNOG00000049090	1	LOC102550892	ensembl	protein_coding	-5.616738961	0.072963317	0.128328407
ENSRNOG00000059539	1	LOC103693564	ensembl	protein_coding	-4.328738477	1.02E-06	9.41E-06
ENSRNOG00000012723	5	Trim55	ensembl	protein_coding	-3.814981718	4.23E-04	0.001687292
ENSRNOG00000024889	5	Snip1	ensembl	protein_coding	-3.808445626	0.041153443	0.079645846
ENSRNOG00000046308	1	LOC100910308	ensembl	protein_coding	-3.790879041	0.260448227	0.361844905
ENSRNOG00000045683	2	LOC102553715	ensembl	protein_coding	-3.723652725	3.66E-20	2.20E-16
ENSRNOG00000002382	7	Mfap4	ensembl	protein_coding	-3.638981185	0.021543294	0.046386707
ENSRNOG00000024082	2	Gldn	ensembl	protein_coding	-3.5426214	1.86E-05	1.15E-04
ENSRNOG00000022082	6	LOC103690006	ensembl	protein_coding	-3.201140111	0.023237958	0.049521628
ENSRNOG00000007687	5	Sema7a	ensembl	protein_coding	-3.118524879	2.42E-11	1.20E-09
ENSRNOG00000025184	4	Prss35	ensembl	protein_coding	-3.110646728	6.14E-09	1.25E-07
ENSRNOG00000048146	1	LOC103692128	ensembl	protein_coding	-3.042205467	0.026901172	0.056018501
ENSRNOG00000056028	1	Rfxap	ensembl	protein_coding	-3.03077738	0.072977243	0.1283299
ENSRNOG00000007057	7	Csmd2	ensembl	protein_coding	-2.995125972	1.52E-05	9.65E-05
ENSRNOG00000024882	5	Pax1	ensembl	protein_coding	-2.969429101	8.14E-04	0.002934745
ENSRNOG00000019448	4	Lipf	ensembl	protein_coding	-2.958272065	6.32E-08	8.95E-07
ENSRNOG00000024899	5	Cxcl13	ensembl	protein_coding	-2.944934907	4.45E-16	2.55E-13
ENSRNOG00000047864	2	LOC108348072	ensembl_havana	protein_coding	-2.911299149	0.053241867	0.098721859
ENSRNOG00000061540	1	LOC100909715	ensembl	protein_coding	-2.863608263	0.009275299	0.022944161
ENSRNOG00000011201	4	Cmtm8	ensembl	protein_coding	-2.860734701	1.61E-05	1.01E-04
ENSRNOG00000008919	8	Arpp21	ensembl	protein_coding	-2.80089612	2.34E-07	2.69E-06
ENSRNOG00000005695	5	Mgp	ensembl	protein_coding	-2.795503709	4.11E-06	3.12E-05
ENSRNOG00000022326	5	Ccdc142	ensembl	protein_coding	-2.789867734	0.062453877	0.11284653
ENSRNOG00000008061	6	Nuak1	ensembl	protein_coding	-2.753414192	9.69E-17	8.97E-14
ENSRNOG00000011750	5	Fam180a	ensembl	protein_coding	-2.680109277	8.52E-09	1.64E-07
ENSRNOG00000050404	2	Pmepa1	ensembl	protein_coding	-2.64190583	5.10E-15	1.62E-12
ENSRNOG00000018865	7	Adamts12	ensembl	protein_coding	-2.615345175	5.60E-17	6.12E-14
ENSRNOG00000027942	4	Eps8l1	ensembl	protein_coding	-2.580469293	0.003597237	0.010339694
ENSRNOG00000013588	7	Glra1	ensembl	protein_coding	-2.574233492	0.002919331	0.00869871
ENSRNOG00000046990	2	Rbm12	ensembl	protein_coding	-2.564491875	0.01134953	0.027073264
ENSRNOG00000020467	4	Nrep	ensembl	protein_coding	-2.539243219	7.45E-11	2.92E-09
ENSRNOG00000054420	1	Vdr	ensembl	protein_coding	-2.533373722	5.97E-08	8.50E-07
ENSRNOG00000050661	1	Zfp647	ensembl	protein_coding	-2.533303475	0.524445159	0.625074211
ENSRNOG00000015544	7	LOC100909441	ensembl	protein_coding	-2.526248818	0.375127827	0.481444055
ENSRNOG00000014143	6	Col24a1	ensembl	protein_coding	-2.514579274	5.71E-13	5.72E-11
ENSRNOG00000061031	1	Fzd8	ensembl	protein_coding	-2.465495596	0.352654768	0.459811678
ENSRNOG00000048168	2	Gtpbp6	ensembl	protein_coding	-2.445737478	0.372404374	0.478612415
ENSRNOG00000018949	6	Dlk2	ensembl	protein_coding	-2.419302095	8.37E-07	7.96E-06
ENSRNOG00000033693	6	Naip2	ensembl	protein_coding	-2.397598742	6.98E-06	4.88E-05
ENSRNOG00000020142	6	Gdf1	ensembl_havana	protein_coding	-2.390904197	0.119172367	0.192210021
ENSRNOG00000023814	7	Rimklb	ensembl	protein_coding	-2.377918117	4.70E-06	3.48E-05
ENSRNOG00000003160	7	LOC108348096	ensembl	protein_coding	-2.370107451	0.416159099	0.522021088
ENSRNOG00000000704	3	Cmklr1	ensembl	protein_coding	-2.340414889	2.73E-11	1.32E-09
ENSRNOG00000001414	2	Serpine1	ensembl	protein_coding	-2.303646704	3.32E-14	6.54E-12
ENSRNOG00000002385	7	Prg4	ensembl	protein_coding	-2.299344794	3.48E-05	1.97E-04
ENSRNOG00000010597	5	Slc5a7	ensembl	protein_coding	-2.278502753	4.04E-05	2.22E-04
ENSRNOG00000018359	4	Smad7	ensembl	protein_coding	-2.245904918	2.53E-13	3.07E-11
ENSRNOG00000046761	1	AABR07035375.1	ensembl	protein_coding	-2.238724531	0.125747431	0.200955384
ENSRNOG00000016879	5	Ldlrad4	ensembl	protein_coding	-2.229706665	2.96E-11	1.39E-09
ENSRNOG00000050220	4	Nrxn1	ensembl_havana	protein_coding	-2.213044494	0.001045333	0.003640362
ENSRNOG00000012280	4	Ptx3	ensembl	protein_coding	-2.199492569	7.19E-07	6.96E-06
ENSRNOG00000048088	2	Mest	ensembl	protein_coding	-2.1989806	1.12E-12	1.01E-10
ENSRNOG00000051069	2	AC134204.1	ensembl_havana	protein_coding	-2.184823219	1.75E-04	7.88E-04
ENSRNOG00000003872	3	NEWGENE_620180	ensembl	protein_coding	-2.175624225	8.03E-12	4.93E-10
ENSRNOG00000058039	1	Acta2	ensembl	protein_coding	-2.172924384	9.90E-15	2.29E-12
ENSRNOG00000026490	6	Dnm3	ensembl_havana	protein_coding	-2.165334151	1.21E-15	5.21E-13
ENSRNOG00000008943	7	Penk	ensembl	protein_coding	-2.160174361	5.40E-11	2.28E-09
ENSRNOG00000001720	7	Hes1	ensembl	protein_coding	-2.144252446	1.52E-07	1.85E-06
ENSRNOG00000037097	3	Wfdc18	ensembl_havana	protein_coding	-2.134297909	4.23E-09	9.09E-08
ENSRNOG00000023943	5	Gbp1	ensembl	protein_coding	-2.095942813	6.25E-09	1.26E-07
ENSRNOG00000025406	6	Iqgap2	ensembl	protein_coding	-2.093188992	4.03E-12	2.81E-10
ENSRNOG00000054513	1	Zmiz2	ensembl	protein_coding	-2.092540731	0.174660638	0.262394405
ENSRNOG00000003546	5	Tnfrsf12a	ensembl	protein_coding	-2.08503359	2.37E-15	8.95E-13
ENSRNOG00000021274	6	Fermt1	ensembl	protein_coding	-2.076034921	0.02729105	0.056712594
ENSRNOG00000021812	4	Scx	ensembl	protein_coding	-2.064454083	2.46E-07	2.82E-06
ENSRNOG00000047977	1	Tcim	ensembl	protein_coding	-2.0627099	2.24E-11	1.16E-09
ENSRNOG00000029078	5	Hmgn5b	ensembl	protein_coding	-2.023294174	0.086969104	0.148701472
ENSRNOG00000004666	7	Prr5l	ensembl	protein_coding	-2.021738128	1.85E-09	4.49E-08
ENSRNOG00000042960	2	Rgcc	ensembl	protein_coding	-1.994544671	1.33E-09	3.42E-08
ENSRNOG00000042860	4	Pappa2	ensembl_havana	protein_coding	-1.978994935	1.37E-12	1.17E-10
ENSRNOG00000045829	2	Thbs1	ensembl	protein_coding	-1.972434574	8.41E-15	2.05E-12
ENSRNOG00000004207	8	Eml5	ensembl	protein_coding	-1.964016399	1.03E-07	1.35E-06
ENSRNOG00000038539	2	Lrrc15	ensembl	protein_coding	-1.954948616	2.50E-09	5.81E-08
ENSRNOG00000008034	5	Tmeff1	ensembl	protein_coding	-1.951781579	3.28E-08	5.19E-07
ENSRNOG00000029459	3	AABR07021591.1	ensembl	protein_coding	-1.948424332	6.17E-09	1.25E-07
ENSRNOG00000016550	8	Dclk2	ensembl_havana	protein_coding	-1.923653176	2.56E-06	2.08E-05
ENSRNOG00000058003	1	Spon1	ensembl_havana	protein_coding	-1.922038605	0.013035564	0.030343181
ENSRNOG00000016403	4	Olah	ensembl	protein_coding	-1.91053214	0.010525493	0.025394571
ENSRNOG00000046845	2	AABR07028887.1	ensembl	protein_coding	-1.874454185	0.030450998	0.062067831
ENSRNOG00000005726	9	Pclo	ensembl_havana	protein_coding	-1.863884544	2.57E-10	8.39E-09
ENSRNOG00000008243	7	Slc43a1	ensembl	protein_coding	-1.85536255	1.69E-04	7.68E-04
ENSRNOG00000016103	5	Nkd2	ensembl	protein_coding	-1.842654813	1.61E-09	3.97E-08
ENSRNOG00000002434	7	Tmem100	ensembl	protein_coding	-1.831006169	1.55E-11	8.59E-10
ENSRNOG00000011016	7	Slc7a2	ensembl	protein_coding	-1.829437077	7.27E-15	1.90E-12
ENSRNOG00000021053	8	Lsr	ensembl	protein_coding	-1.829319566	0.004213646	0.011845465
ENSRNOG00000008915	7	Prima1	ensembl	protein_coding	-1.812249281	2.66E-04	0.001129135
ENSRNOG00000030880	4	Hs6st2	ensembl	protein_coding	-1.810721865	2.89E-12	2.10E-10
ENSRNOG00000014021	6	Matn4	ensembl	protein_coding	-1.792954139	5.13E-06	3.76E-05
ENSRNOG00000034075	3	Ube2ql1	ensembl	protein_coding	-1.788141807	3.98E-10	1.23E-08
ENSRNOG00000017637	5	Fbp2	ensembl	protein_coding	-1.77783115	3.58E-06	2.78E-05
ENSRNOG00000003512	7	Gabra1	ensembl	protein_coding	-1.75814747	0.004408601	0.012281613
ENSRNOG00000025558	8	Palm2	havana	protein_coding	-1.753697286	4.07E-05	2.23E-04
ENSRNOG00000005371	8	Klhl29	ensembl_havana	protein_coding	-1.750819234	7.72E-05	3.89E-04
ENSRNOG00000009899	5	Skil	ensembl	protein_coding	-1.741286404	1.59E-11	8.67E-10
ENSRNOG00000010535	6	Cdh18	ensembl	protein_coding	-1.726855072	9.95E-05	4.84E-04
ENSRNOG00000050492	2	LOC100911807	ensembl	protein_coding	-1.717700483	0.319834768	0.425505526
ENSRNOG00000047367	2	Card14	ensembl	protein_coding	-1.71275985	1.73E-10	6.10E-09
ENSRNOG00000001711	4	Plaat1	ensembl	protein_coding	-1.703554863	5.02E-06	3.69E-05
ENSRNOG00000023177	3	Esrp2	ensembl	protein_coding	-1.698562627	0.001215191	0.004134948
ENSRNOG00000028872	6	Rai14	ensembl	protein_coding	-1.696873251	1.42E-16	1.08E-13
ENSRNOG00000055293	1	Ptprb	ensembl	protein_coding	-1.680023583	1.07E-08	1.99E-07
ENSRNOG00000029212	6	Vcan	ensembl	protein_coding	-1.679091156	6.19E-16	3.10E-13
ENSRNOG00000017332	7	Dapk2	ensembl	protein_coding	-1.672636016	1.20E-04	5.67E-04
ENSRNOG00000000145	5	Pik3r3	ensembl	protein_coding	-1.667974214	2.22E-05	1.34E-04
ENSRNOG00000005332	6	Csdc2	ensembl	protein_coding	-1.666994675	3.21E-08	5.12E-07
ENSRNOG00000020990	2	Fgf21	ensembl	protein_coding	-1.662454484	0.059753949	0.108883767
ENSRNOG00000015036	6	Ccn2	ensembl	protein_coding	-1.653811352	7.12E-11	2.84E-09
ENSRNOG00000004342	7	Ahr	ensembl	protein_coding	-1.643807014	6.68E-15	1.86E-12
ENSRNOG00000002886	6	Myh10	ensembl	protein_coding	-1.638730691	1.29E-18	3.64E-15
ENSRNOG00000049740	2	AABR07034273.1	ensembl	protein_coding	-1.629300909	0.548363468	0.645398538
ENSRNOG00000002171	9	Phldb2	ensembl_havana	protein_coding	-1.620844142	2.39E-14	4.87E-12
ENSRNOG00000014350	4	Ccn1	ensembl	protein_coding	-1.61926027	1.10E-09	2.92E-08
ENSRNOG00000022309	6	Frem1	ensembl	protein_coding	-1.617221582	2.07E-15	8.29E-13
ENSRNOG00000029598	6	Robo2	ensembl_havana	protein_coding	-1.615820894	9.62E-04	0.003391012
ENSRNOG00000003517	7	Tbx2	ensembl	protein_coding	-1.611633787	0.004194259	0.011801994
ENSRNOG00000052129	1	Nwd1	ensembl	protein_coding	-1.608150714	0.002075996	0.006523476
ENSRNOG00000022772	4	Prickle1	ensembl	protein_coding	-1.606951489	7.04E-14	1.11E-11
ENSRNOG00000012674	5	Adrb3	ensembl_havana	protein_coding	-1.592662136	3.78E-04	0.001529236
ENSRNOG00000001584	6	Map3k7cl	ensembl	protein_coding	-1.589179323	4.03E-09	8.76E-08
ENSRNOG00000060773	1	Sertad4	ensembl	protein_coding	-1.589041827	4.93E-16	2.70E-13
ENSRNOG00000017783	6	Sfrp1	ensembl	protein_coding	-1.586647027	2.87E-07	3.19E-06
ENSRNOG00000023803	7	Cmya5	ensembl	protein_coding	-1.586030877	0.00229515	0.007111832
ENSRNOG00000037931	5	Plaur	ensembl	protein_coding	-1.581286822	5.76E-13	5.72E-11
ENSRNOG00000010875	3	Fam241a	ensembl	protein_coding	-1.574663872	2.31E-04	0.00100195
ENSRNOG00000059827	1	LOC691995	ensembl	protein_coding	-1.566653132	1.11E-09	2.93E-08
ENSRNOG00000047484	1	LOC103689925	ensembl	protein_coding	-1.560670997	0.274335224	0.3774933
ENSRNOG00000054515	1	Fgd6	ensembl	protein_coding	-1.557391299	3.27E-11	1.51E-09
ENSRNOG00000018567	7	Slc20a1	ensembl	protein_coding	-1.536269431	5.66E-15	1.70E-12
ENSRNOG00000032991	5	Rufy4	ensembl_havana	protein_coding	-1.534067885	0.012121516	0.028574859
ENSRNOG00000003841	5	Kcnh1	ensembl_havana	protein_coding	-1.532521919	1.73E-06	1.49E-05
ENSRNOG00000016575	7	Tnfrsf1b	ensembl	protein_coding	-1.528536161	2.45E-15	8.95E-13
ENSRNOG00000020622	5	Cilp2	ensembl	protein_coding	-1.527441871	0.010229651	0.024835182
ENSRNOG00000007078	7	Ccn4	ensembl_havana	protein_coding	-1.522037434	4.04E-14	7.71E-12
ENSRNOG00000028670	3	RGD1562726	ensembl	protein_coding	-1.521824946	4.79E-04	0.001871475
ENSRNOG00000046156	2	Zbtb33	ensembl	protein_coding	-1.519915622	0.436623014	0.541927802
ENSRNOG00000055408	1	Gcat	ensembl	protein_coding	-1.513894173	3.20E-07	3.49E-06
ENSRNOG00000002097	5	Rasl11b	ensembl	protein_coding	-1.499963695	4.51E-10	1.38E-08
ENSRNOG00000017438	7	AABR07007068.1	ensembl	protein_coding	-1.498243866	3.40E-10	1.08E-08
ENSRNOG00000048043	2	F2r	ensembl	protein_coding	-1.497152372	2.21E-16	1.48E-13
ENSRNOG00000016756	5	Ptgir	ensembl	protein_coding	-1.474087893	5.58E-07	5.60E-06
ENSRNOG00000010763	4	Fam181b	ensembl	protein_coding	-1.47299136	3.57E-12	2.51E-10
ENSRNOG00000002202	6	Sowahb	ensembl	protein_coding	-1.469331787	2.26E-05	1.36E-04
ENSRNOG00000012521	5	Shisa2	ensembl	protein_coding	-1.462359999	0.006679212	0.017466698
ENSRNOG00000013663	6	Tmem86a	ensembl	protein_coding	-1.461379124	6.10E-06	4.37E-05
ENSRNOG00000011420	7	Mtmr7	ensembl	protein_coding	-1.45549884	3.55E-09	7.85E-08
ENSRNOG00000001700	7	Whrn	ensembl	protein_coding	-1.440962873	2.65E-12	1.94E-10
ENSRNOG00000013674	6	Megf10	ensembl	protein_coding	-1.437714971	9.37E-04	0.003315605
ENSRNOG00000038068	4	Pcdh9	ensembl	protein_coding	-1.436353226	4.15E-05	2.27E-04
ENSRNOG00000042330	2	Ms4a18	ensembl	protein_coding	-1.429680164	5.31E-07	5.38E-06
ENSRNOG00000010161	8	Myo10	ensembl	protein_coding	-1.423314194	4.92E-14	8.71E-12
ENSRNOG00000015895	7	B4galt6	ensembl	protein_coding	-1.415855055	1.43E-11	8.09E-10
ENSRNOG00000024230	5	Tnfaip8l3	ensembl	protein_coding	-1.413122547	1.74E-06	1.50E-05
ENSRNOG00000018382	6	Inpp4b	ensembl	protein_coding	-1.407392823	9.97E-07	9.26E-06
ENSRNOG00000005964	5	Nr4a3	ensembl	protein_coding	-1.396693374	1.52E-06	1.33E-05
ENSRNOG00000047393	2	Krt18	ensembl_havana	protein_coding	-1.390904295	0.001195003	0.004077787
ENSRNOG00000018797	7	Myrip	ensembl	protein_coding	-1.387167484	4.56E-09	9.67E-08
ENSRNOG00000062030	1	Cers1	ensembl_havana	protein_coding	-1.369123193	0.546639267	0.64418841
ENSRNOG00000023465	4	Depp1	ensembl	protein_coding	-1.365651766	4.17E-06	3.16E-05
ENSRNOG00000004783	5	Fam171b	ensembl	protein_coding	-1.361811592	4.57E-11	1.99E-09
ENSRNOG00000008758	5	Tspan18	ensembl	protein_coding	-1.360409622	1.01E-10	3.79E-09
ENSRNOG00000017828	7	Egr3	ensembl_havana	protein_coding	-1.357377328	7.63E-05	3.85E-04
ENSRNOG00000002372	8	Sgcd	ensembl	protein_coding	-1.357372006	9.46E-04	0.003340217
ENSRNOG00000009276	7	Schip1	ensembl	protein_coding	-1.355323149	4.47E-12	3.06E-10
ENSRNOG00000032328	2	Diras2	ensembl	protein_coding	-1.35096195	6.45E-07	6.34E-06
ENSRNOG00000047466	2	Bdnf	ensembl	protein_coding	-1.350337595	2.79E-06	2.24E-05
ENSRNOG00000009453	3	Mob3b	ensembl	protein_coding	-1.348488376	3.64E-04	0.00147967
ENSRNOG00000018217	4	Syt5	ensembl	protein_coding	-1.347560488	2.58E-04	0.001103819
ENSRNOG00000014320	5	Inhba	ensembl	protein_coding	-1.346188144	2.18E-07	2.53E-06
ENSRNOG00000005093	4	Lgr6	ensembl	protein_coding	-1.343308913	2.17E-04	9.50E-04
ENSRNOG00000018092	5	Cd83	ensembl	protein_coding	-1.342932656	3.34E-06	2.62E-05
ENSRNOG00000008046	3	Tmem30b	ensembl	protein_coding	-1.339521484	0.002138256	0.006692853
ENSRNOG00000006715	4	Ccr1	ensembl	protein_coding	-1.337892993	4.66E-08	6.98E-07
ENSRNOG00000046051	2	LOC103689999	ensembl	protein_coding	-1.323151849	0.735288265	0.804564242
ENSRNOG00000016818	7	Fgfr3	ensembl	protein_coding	-1.318893831	2.36E-04	0.001019995
ENSRNOG00000015894	7	Dock8	ensembl_havana	protein_coding	-1.315810769	8.21E-10	2.28E-08
ENSRNOG00000023657	5	Gprin3	ensembl	protein_coding	-1.315756046	1.76E-05	1.09E-04
ENSRNOG00000017392	6	Fgf2	ensembl	protein_coding	-1.315728431	3.11E-07	3.41E-06
ENSRNOG00000010121	5	Lef1	ensembl	protein_coding	-1.313383468	3.03E-09	6.86E-08
ENSRNOG00000011360	6	Dkk2	ensembl	protein_coding	-1.305437579	0.011654603	0.027680257
ENSRNOG00000050675	1	Myl4	ensembl	protein_coding	-1.305033283	2.56E-06	2.08E-05
ENSRNOG00000047712	1	Dcx	ensembl	protein_coding	-1.301078745	0.003940866	0.011193697
ENSRNOG00000003054	6	AABR07037009.1	ensembl	protein_coding	-1.300283095	2.82E-04	0.001190869
ENSRNOG00000053498	1	Dnajc22	ensembl	protein_coding	-1.296212277	8.67E-06	5.90E-05
ENSRNOG00000017118	6	P4ha3	ensembl	protein_coding	-1.293461216	8.75E-10	2.41E-08
ENSRNOG00000004222	5	S100g	ensembl	protein_coding	-1.29290685	0.01869561	0.041011045
ENSRNOG00000030475	4	Pwwp3b	ensembl	protein_coding	-1.290676412	1.07E-06	9.78E-06
ENSRNOG00000021916	5	Slc16a12	ensembl	protein_coding	-1.285493069	5.42E-08	7.87E-07
ENSRNOG00000020652	4	Tgfb1	ensembl	protein_coding	-1.277251251	1.70E-12	1.36E-10
ENSRNOG00000042468	3	LOC680920	ensembl	protein_coding	-1.275418952	4.39E-04	0.001737991
ENSRNOG00000047165	2	Fgd1	ensembl	protein_coding	-1.273308739	0.579495519	0.673588867
ENSRNOG00000007545	6	Angptl4	ensembl	protein_coding	-1.27074919	2.25E-08	3.75E-07
ENSRNOG00000009450	4	Hcn4	ensembl	protein_coding	-1.268583154	1.56E-04	7.14E-04
ENSRNOG00000021129	7	RGD1308428	ensembl_havana	protein_coding	-1.266826506	1.04E-13	1.56E-11
ENSRNOG00000055567	1	Fmnl2	ensembl	protein_coding	-1.264561348	6.49E-09	1.30E-07
ENSRNOG00000007713	6	Tmcc3	ensembl	protein_coding	-1.259423391	8.90E-06	6.03E-05
ENSRNOG00000018297	5	Ocln	ensembl	protein_coding	-1.258816891	0.00452799	0.012547393
ENSRNOG00000019404	6	Hhatl	ensembl	protein_coding	-1.257812578	1.75E-05	1.09E-04
ENSRNOG00000007254	7	Ttc9	ensembl	protein_coding	-1.254471688	2.88E-13	3.43E-11
ENSRNOG00000049020	2	Tceal3	ensembl	protein_coding	-1.254059366	0.009423705	0.023244366
ENSRNOG00000018500	7	AABR07028615.1	ensembl	protein_coding	-1.253748581	8.04E-10	2.25E-08
ENSRNOG00000000857	6	Msh5	ensembl_havana	protein_coding	-1.247872314	5.84E-05	3.05E-04
ENSRNOG00000017484	6	Gja5	ensembl	protein_coding	-1.2460648	0.008026835	0.020332394
ENSRNOG00000015768	4	Nat8f5	ensembl	protein_coding	-1.240121333	0.00290792	0.008677602
ENSRNOG00000003135	7	Fcrlb	ensembl	protein_coding	-1.23541461	1.70E-04	7.68E-04
ENSRNOG00000009073	8	Tnni1	ensembl_havana	protein_coding	-1.233870276	1.56E-07	1.89E-06
ENSRNOG00000054212	1	Pde1a	ensembl	protein_coding	-1.230516122	1.76E-06	1.51E-05
ENSRNOG00000000407	6	Dcbld1	ensembl	protein_coding	-1.222282553	4.17E-06	3.16E-05
ENSRNOG00000018461	7	Pdgfrb	ensembl	protein_coding	-1.221364086	1.16E-13	1.65E-11
ENSRNOG00000021255	7	Smox	ensembl	protein_coding	-1.219387503	3.84E-11	1.73E-09
ENSRNOG00000013851	3	Spry4	ensembl	protein_coding	-1.213567294	5.85E-09	1.20E-07
ENSRNOG00000028992	6	Acan	ensembl	protein_coding	-1.211140579	2.45E-08	4.07E-07
ENSRNOG00000031890	6	Ncam1	ensembl	protein_coding	-1.208217301	4.25E-16	2.55E-13
ENSRNOG00000004488	3	Bdkrb1	ensembl	protein_coding	-1.20771669	0.007552803	0.019318735
ENSRNOG00000020792	6	Etv4	ensembl	protein_coding	-1.207677919	4.59E-13	4.98E-11
ENSRNOG00000006410	5	Akap5	ensembl	protein_coding	-1.206454195	1.89E-05	1.16E-04
ENSRNOG00000013294	7	Sh2d2a	ensembl_havana	protein_coding	-1.199789367	0.00284054	0.008510303
ENSRNOG00000054437	1	Rel	ensembl	protein_coding	-1.195449363	0.005080103	0.01381641
ENSRNOG00000023841	5	Cd99l2	ensembl	protein_coding	-1.195231495	0.027159937	0.056479149
ENSRNOG00000012790	2	Lrit1	ensembl	protein_coding	-1.195190975	0.002069228	0.006505604
ENSRNOG00000011646	6	Rem2	ensembl	protein_coding	-1.193464141	5.49E-04	0.002102392
ENSRNOG00000001785	5	Etv5	ensembl	protein_coding	-1.191549595	3.36E-10	1.07E-08
ENSRNOG00000003715	7	Srpx2	ensembl	protein_coding	-1.189015863	1.13E-14	2.52E-12
ENSRNOG00000061328	1	Pag1	ensembl	protein_coding	-1.187033827	2.20E-04	9.60E-04
ENSRNOG00000043289	1	LOC102551539	ensembl	protein_coding	-1.183027655	0.591117974	0.684338638
ENSRNOG00000008027	4	Cavin4	ensembl	protein_coding	-1.179574057	8.76E-04	0.0031309
ENSRNOG00000046309	2	Gpr68	ensembl	protein_coding	-1.179554491	0.00452525	0.012542689
ENSRNOG00000056756	1	Actn1	ensembl	protein_coding	-1.171414196	6.05E-15	1.73E-12
ENSRNOG00000047446	1	Foxc2	ensembl	protein_coding	-1.169993725	0.055873714	0.102872614
ENSRNOG00000056219	1	Olr1	ensembl	protein_coding	-1.169052073	2.91E-11	1.37E-09
ENSRNOG00000000940	5	Flt1	ensembl	protein_coding	-1.16895275	9.03E-14	1.41E-11
ENSRNOG00000000105	6	Cplx2	ensembl	protein_coding	-1.164891424	1.49E-12	1.24E-10
ENSRNOG00000014254	3	Cpt1a	ensembl	protein_coding	-1.164205091	7.29E-12	4.61E-10
ENSRNOG00000051854	1	Enpep	ensembl	protein_coding	-1.163038852	1.63E-12	1.33E-10
ENSRNOG00000055721	1	Rnf128	ensembl	protein_coding	-1.158665182	0.002533755	0.007735637
ENSRNOG00000016627	7	Eya4	ensembl	protein_coding	-1.157635094	0.016519445	0.036972092
ENSRNOG00000059764	1	Snrpn	ensembl	protein_coding	-1.149127445	0.154758473	0.238571934
ENSRNOG00000016456	7	Il33	ensembl	protein_coding	-1.144707073	1.33E-14	2.85E-12
ENSRNOG00000008168	5	Wnt5b	ensembl	protein_coding	-1.142538103	4.38E-11	1.92E-09
ENSRNOG00000015148	8	Erc2	ensembl	protein_coding	-1.139760187	4.52E-05	2.44E-04
ENSRNOG00000013196	7	Dok5	ensembl	protein_coding	-1.138494455	1.13E-09	2.99E-08
ENSRNOG00000020193	7	Runx2	ensembl	protein_coding	-1.138180934	7.25E-11	2.87E-09
ENSRNOG00000012531	8	Ephb2	ensembl_havana	protein_coding	-1.136308823	0.001035251	0.003610474
ENSRNOG00000005600	7	Nr4a2	ensembl	protein_coding	-1.133443228	4.82E-05	2.59E-04
ENSRNOG00000020628	7	LOC100361913	ensembl	protein_coding	-1.132136929	0.024373037	0.051557029
ENSRNOG00000014661	5	Zfp385d	ensembl	protein_coding	-1.13147337	0.003799301	0.010840216
ENSRNOG00000004854	4	Has2	ensembl	protein_coding	-1.123600427	7.15E-09	1.42E-07
ENSRNOG00000049633	2	Flvcr1	ensembl	protein_coding	-1.122576455	2.28E-05	1.37E-04
ENSRNOG00000018944	5	Pank1	ensembl	protein_coding	-1.121743719	3.69E-05	2.07E-04
ENSRNOG00000029876	5	Gucy1a2	ensembl_havana	protein_coding	-1.119608484	4.95E-06	3.65E-05
ENSRNOG00000012427	6	Veph1	ensembl	protein_coding	-1.114234325	1.11E-05	7.32E-05
ENSRNOG00000003276	5	Myo1d	ensembl	protein_coding	-1.113345448	6.95E-13	6.85E-11
ENSRNOG00000012989	6	Serinc2	ensembl	protein_coding	-1.113282518	5.04E-13	5.32E-11
ENSRNOG00000020743	5	Cyp2s1	ensembl	protein_coding	-1.110758848	1.82E-07	2.16E-06
ENSRNOG00000003887	7	Lgi2	ensembl	protein_coding	-1.110629142	0.001382903	0.004616841
ENSRNOG00000019584	6	Dlk1	ensembl	protein_coding	-1.110087733	2.87E-09	6.57E-08
ENSRNOG00000010344	6	B4galnt3	ensembl	protein_coding	-1.105088923	0.006716323	0.017537065
ENSRNOG00000001645	6	Filip1l	ensembl	protein_coding	-1.103042582	7.04E-09	1.40E-07
ENSRNOG00000001704	7	Runx1	ensembl	protein_coding	-1.101565383	5.43E-08	7.87E-07
ENSRNOG00000025115	6	Exph5	ensembl	protein_coding	-1.100806833	7.63E-06	5.28E-05
ENSRNOG00000026112	4	Tmem202	ensembl	protein_coding	-1.100686958	9.12E-04	0.003239136
ENSRNOG00000004650	7	Begain	ensembl	protein_coding	-1.09972212	3.08E-05	1.78E-04
ENSRNOG00000001250	6	Lfng	ensembl	protein_coding	-1.09909746	2.33E-05	1.39E-04
ENSRNOG00000005660	4	Fam110c	ensembl	protein_coding	-1.09851655	3.76E-04	0.001525371
ENSRNOG00000003925	8	Hhat	ensembl	protein_coding	-1.096973499	5.05E-06	3.71E-05
ENSRNOG00000017159	7	Dsc3	ensembl	protein_coding	-1.096928889	8.99E-04	0.003195493
ENSRNOG00000025930	3	Chst13	ensembl	protein_coding	-1.095520616	0.01132878	0.02703985
ENSRNOG00000036703	4	Itgax	ensembl	protein_coding	-1.095190124	1.29E-06	1.15E-05
ENSRNOG00000000875	8	Fhl1	ensembl	protein_coding	-1.09336244	5.00E-12	3.36E-10
ENSRNOG00000018770	3	Pmaip1	ensembl	protein_coding	-1.091497474	5.13E-12	3.41E-10
ENSRNOG00000062101	1	Ace	havana	protein_coding	-1.090468068	8.80E-13	8.27E-11
ENSRNOG00000018184	8	Tpm1	ensembl	protein_coding	-1.089907293	4.12E-14	7.72E-12
ENSRNOG00000054314	1	Kcng1	ensembl	protein_coding	-1.089029347	3.44E-05	1.95E-04
ENSRNOG00000019018	6	Plat	ensembl	protein_coding	-1.088716594	1.69E-16	1.19E-13
ENSRNOG00000022523	5	Fkbp5	ensembl	protein_coding	-1.086323352	3.41E-06	2.67E-05
ENSRNOG00000018484	5	Plk3	ensembl	protein_coding	-1.086103929	1.99E-07	2.34E-06
ENSRNOG00000050431	3	Aspn	ensembl_havana	protein_coding	-1.085255781	0.291817675	0.396024167
ENSRNOG00000016451	4	Cd1d1	ensembl	protein_coding	-1.084772448	8.07E-07	7.70E-06
ENSRNOG00000021536	5	Plxdc1	ensembl	protein_coding	-1.079948738	7.09E-04	0.002609994
ENSRNOG00000015267	6	LOC108348083	ensembl	protein_coding	-1.079655082	0.082966004	0.142974358
ENSRNOG00000028624	5	Kif26b	ensembl	protein_coding	-1.079048883	0.001686794	0.005473438
ENSRNOG00000033217	4	Esam	ensembl	protein_coding	-1.075107731	4.24E-05	2.31E-04
ENSRNOG00000026186	6	Syde2	ensembl	protein_coding	-1.072920995	1.33E-09	3.42E-08
ENSRNOG00000005904	5	Cdc27	ensembl	protein_coding	-1.072506092	4.14E-09	8.93E-08
ENSRNOG00000010107	8	AABR07025295.1	ensembl	protein_coding	-1.069404953	3.55E-08	5.53E-07
ENSRNOG00000006170	5	Bach2	ensembl	protein_coding	-1.065228675	6.94E-04	0.0025629
ENSRNOG00000013496	6	Crisp3	ensembl	protein_coding	-1.062722192	5.66E-09	1.16E-07
ENSRNOG00000016812	8	Adamts16	ensembl	protein_coding	-1.059822186	8.70E-05	4.30E-04
ENSRNOG00000006631	6	Sema3e	ensembl	protein_coding	-1.05943046	7.15E-05	3.63E-04
ENSRNOG00000001375	5	Gal3st4	ensembl	protein_coding	-1.059090763	3.27E-05	1.87E-04
ENSRNOG00000062276	1	AABR07044631.2	havana	protein_coding	-1.057113785	1.53E-06	1.34E-05
ENSRNOG00000042289	3	Plcxd2	ensembl_havana	protein_coding	-1.056505286	0.118136167	0.191050317
ENSRNOG00000016978	5	LOC308990	ensembl	protein_coding	-1.053709014	0.004811161	0.013216414
ENSRNOG00000003219	7	Trim16	ensembl	protein_coding	-1.052647391	2.23E-09	5.31E-08
ENSRNOG00000002070	7	Mrpl1	ensembl	protein_coding	-1.05251232	0.491402475	0.594704745
ENSRNOG00000011105	8	Arl15	ensembl	protein_coding	-1.048610203	5.77E-04	0.002191945
ENSRNOG00000058742	1	AABR07067023.1	ensembl	protein_coding	-1.044084214	0.004357661	0.012156591
ENSRNOG00000001825	7	AABR07034767.1	ensembl	protein_coding	-1.042877088	2.72E-07	3.07E-06
ENSRNOG00000020939	5	Ms4a8	ensembl	protein_coding	-1.040377037	0.007045246	0.018242242
ENSRNOG00000014902	4	Stx11	ensembl	protein_coding	-1.040205257	5.97E-05	3.10E-04
ENSRNOG00000014061	4	Dusp5	ensembl	protein_coding	-1.038223141	2.66E-08	4.35E-07
ENSRNOG00000003736	7	Col5a2	ensembl	protein_coding	-1.037379574	7.54E-15	1.91E-12
ENSRNOG00000016163	7	Slc1a3	ensembl	protein_coding	-1.036515287	1.81E-04	8.12E-04
ENSRNOG00000019791	7	Sipa1l2	ensembl	protein_coding	-1.034512153	8.15E-13	7.91E-11
ENSRNOG00000016701	7	Gng8	ensembl	protein_coding	-1.030856188	4.58E-10	1.39E-08
ENSRNOG00000047300	2	Bdkrb2	ensembl	protein_coding	-1.029776075	1.00E-11	5.88E-10
ENSRNOG00000017386	6	Il11	ensembl	protein_coding	-1.025749762	1.09E-04	5.23E-04
ENSRNOG00000048116	1	AABR07002870.1	ensembl	protein_coding	-1.024083577	0.698542746	0.775428206
ENSRNOG00000011321	7	Rftn1	ensembl	protein_coding	-1.023480487	1.33E-08	2.39E-07
ENSRNOG00000054385	1	Rhebl1	ensembl	protein_coding	-1.022374317	0.042674915	0.082101787
ENSRNOG00000006741	7	Podnl1	ensembl	protein_coding	-1.020459416	5.30E-08	7.74E-07
ENSRNOG00000032759	5	Cdx2	ensembl	protein_coding	-1.020098543	1.28E-04	6.01E-04
ENSRNOG00000010666	6	Ccn5	ensembl	protein_coding	-1.014983988	4.88E-09	1.02E-07
ENSRNOG00000003687	6	Rgs2	ensembl	protein_coding	-1.01384975	6.57E-06	4.65E-05
ENSRNOG00000000142	5	Plxdc2	ensembl	protein_coding	-1.010395852	3.77E-10	1.19E-08
ENSRNOG00000051482	1	Hmg1l1	ensembl	protein_coding	-1.010365747	0.023989972	0.050854006
ENSRNOG00000045583	2	AABR07002068.1	ensembl	protein_coding	-1.009259936	6.58E-04	0.002451902
ENSRNOG00000010079	6	Ca3	ensembl	protein_coding	-1.009067505	4.58E-05	2.47E-04
ENSRNOG00000008857	7	Adamts10	ensembl	protein_coding	-1.008674739	1.58E-13	2.08E-11
ENSRNOG00000047734	1	Chst2	ensembl	protein_coding	-1.007912961	1.10E-07	1.42E-06
ENSRNOG00000052307	1	Spats2	ensembl	protein_coding	-1.004682284	2.25E-11	1.16E-09
ENSRNOG00000056826	1	Arap2	ensembl_havana	protein_coding	-1.004078549	3.74E-05	2.09E-04
ENSRNOG00000019711	5	Isoc1	ensembl	protein_coding	-1.003448831	0.695610657	0.773172048
ENSRNOG00000009862	8	Olfm1	ensembl	protein_coding	-1.002528542	0.002650467	0.008036899
ENSRNOG00000008806	7	Clip4	ensembl	protein_coding	-1.000317692	2.07E-04	9.12E-04
ENSRNOG00000053045	1	Wscd2	ensembl	protein_coding	-1.000164838	0.011295474	0.026981765
ENSRNOG00000055648	1	Haus7	ensembl	protein_coding	-0.99932509	2.45E-13	3.01E-11
ENSRNOG00000027736	6	Cnn1	ensembl	protein_coding	-0.999044268	4.92E-06	3.63E-05
ENSRNOG00000016494	5	Tmem204	ensembl	protein_coding	-0.998292296	7.98E-09	1.56E-07
ENSRNOG00000010905	3	Dlx5	ensembl	protein_coding	-0.996349197	0.159614551	0.244460575
ENSRNOG00000004019	3	Phlda1	ensembl	protein_coding	-0.995563577	1.13E-07	1.44E-06
ENSRNOG00000008941	8	Ets1	ensembl	protein_coding	-0.99427468	2.68E-11	1.30E-09
ENSRNOG00000010960	5	Ankh	ensembl	protein_coding	-0.99360905	7.64E-13	7.47E-11
ENSRNOG00000026344	3	Togaram2	ensembl	protein_coding	-0.993542585	0.025549452	0.053611965
ENSRNOG00000000827	6	Ier3	ensembl_havana	protein_coding	-0.991752147	1.65E-08	2.87E-07
ENSRNOG00000039856	2	Lrrc73	ensembl	protein_coding	-0.989159736	0.002177203	0.006798886
ENSRNOG00000046469	2	Zfp300	ensembl	protein_coding	-0.987686975	3.78E-04	0.001529236
ENSRNOG00000025075	6	Relt	ensembl	protein_coding	-0.985114735	0.003553792	0.010246638
ENSRNOG00000033719	2	Pcdhb12	ensembl	protein_coding	-0.980333459	3.80E-04	0.001534456
ENSRNOG00000042460	2	Hmga2	ensembl	protein_coding	-0.979334644	1.07E-05	7.11E-05
ENSRNOG00000000860	4	Vwa7	ensembl_havana	protein_coding	-0.97812287	0.034203044	0.068432219
ENSRNOG00000009594	6	Snai1	ensembl	protein_coding	-0.977798313	1.31E-09	3.38E-08
ENSRNOG00000050002	1	Mars2	ensembl	protein_coding	-0.97314623	0.674223121	0.754449939
ENSRNOG00000015554	8	Ankdd1a	ensembl	protein_coding	-0.971752612	0.002102188	0.006598884
ENSRNOG00000019183	6	Alox15	ensembl	protein_coding	-0.970737707	6.11E-06	4.37E-05
ENSRNOG00000012698	6	Chsy1	ensembl	protein_coding	-0.967977245	1.92E-11	1.03E-09
ENSRNOG00000011585	6	Fat3	ensembl	protein_coding	-0.966950333	7.47E-06	5.18E-05
ENSRNOG00000008965	4	Socs2	ensembl	protein_coding	-0.966366214	0.052686453	0.097872997
ENSRNOG00000001609	7	Cep97	ensembl	protein_coding	-0.965795881	6.89E-06	4.83E-05
ENSRNOG00000046745	3	LOC691918	ensembl_havana	protein_coding	-0.963066949	0.168881534	0.255723964
ENSRNOG00000004888	7	Spred2	ensembl	protein_coding	-0.961119426	8.52E-09	1.64E-07
ENSRNOG00000034134	3	Cpm	ensembl	protein_coding	-0.960174339	2.49E-06	2.03E-05
ENSRNOG00000008432	7	Slc22a5	ensembl	protein_coding	-0.958359184	9.34E-11	3.58E-09
ENSRNOG00000017052	7	Pianp	ensembl	protein_coding	-0.957466237	4.71E-07	4.86E-06
ENSRNOG00000017819	6	Cd14	ensembl	protein_coding	-0.955442745	1.12E-07	1.44E-06
ENSRNOG00000010589	7	Zfp622	ensembl	protein_coding	-0.9548623	1.06E-11	6.18E-10
ENSRNOG00000004489	7	Adgre5	ensembl	protein_coding	-0.95472564	1.65E-08	2.87E-07
ENSRNOG00000039668	4	Col8a1	ensembl	protein_coding	-0.952552932	6.06E-15	1.73E-12
ENSRNOG00000007041	6	Abcg2	ensembl	protein_coding	-0.951626244	0.129256384	0.20563438
ENSRNOG00000002182	7	Septin11	ensembl	protein_coding	-0.948522701	7.64E-15	1.91E-12
ENSRNOG00000007660	4	Fntb	ensembl	protein_coding	-0.948437467	5.34E-15	1.65E-12
ENSRNOG00000053232	1	Ror2	ensembl	protein_coding	-0.945684365	3.05E-10	9.85E-09
ENSRNOG00000011316	5	Fam167a	ensembl	protein_coding	-0.945447912	1.34E-07	1.68E-06
ENSRNOG00000013564	4	Dok3	ensembl	protein_coding	-0.945405589	0.005996282	0.015944147
ENSRNOG00000004029	6	Nectin4	ensembl	protein_coding	-0.943849088	0.014460422	0.0331027
ENSRNOG00000057713	1	Cav2	ensembl	protein_coding	-0.942088583	4.47E-06	3.33E-05
ENSRNOG00000011634	7	Xkr6	ensembl	protein_coding	-0.935522001	0.004024299	0.011376966
ENSRNOG00000015602	6	Cdh2	ensembl	protein_coding	-0.935014435	1.11E-04	5.30E-04
ENSRNOG00000005679	6	Fap	ensembl	protein_coding	-0.932887811	5.07E-07	5.17E-06
ENSRNOG00000049862	3	Rnf157	ensembl	protein_coding	-0.932212894	2.67E-05	1.57E-04
ENSRNOG00000009173	7	Smad6	ensembl	protein_coding	-0.931768178	5.53E-05	2.91E-04
ENSRNOG00000004124	6	Grpr	ensembl	protein_coding	-0.92875483	0.004826519	0.013243485
ENSRNOG00000014718	2	Acsl3	ensembl	protein_coding	-0.928506811	1.54E-12	1.28E-10
ENSRNOG00000010840	7	Adamtsl3	ensembl	protein_coding	-0.927339842	0.007452873	0.019128193
ENSRNOG00000004805	6	Stac2	ensembl	protein_coding	-0.927286048	3.92E-07	4.13E-06
ENSRNOG00000010233	5	Cald1	ensembl	protein_coding	-0.923832022	4.06E-11	1.79E-09
ENSRNOG00000058793	1	Vma21	ensembl	protein_coding	-0.923088742	0.186682047	0.276552375
ENSRNOG00000006622	6	Cry1	ensembl	protein_coding	-0.923060237	6.46E-07	6.34E-06
ENSRNOG00000054334	1	Abhd10	ensembl	protein_coding	-0.923018643	0.005329678	0.01441373
ENSRNOG00000021750	5	Id1	ensembl	protein_coding	-0.921903425	2.49E-08	4.12E-07
ENSRNOG00000016097	7	Kyat1	ensembl	protein_coding	-0.917019309	5.08E-07	5.19E-06
ENSRNOG00000007923	4	Cgref1	ensembl	protein_coding	-0.915016236	4.99E-08	7.42E-07
ENSRNOG00000048996	2	LOC108348173	ensembl	protein_coding	-0.914624683	0.07488649	0.131059527
ENSRNOG00000016245	6	Neto2	ensembl	protein_coding	-0.913991254	6.39E-05	3.29E-04
ENSRNOG00000024751	6	Macroh2a2	ensembl	protein_coding	-0.913392331	1.45E-04	6.71E-04
ENSRNOG00000011700	7	Ptprm	ensembl	protein_coding	-0.911005047	5.06E-12	3.38E-10
ENSRNOG00000031004	4	Cyp2j4	ensembl	protein_coding	-0.910928079	0.003155506	0.009276094
ENSRNOG00000018646	6	Hbegf	ensembl	protein_coding	-0.905585517	4.74E-09	9.95E-08
ENSRNOG00000016728	7	Tiam2	ensembl	protein_coding	-0.904194844	2.10E-08	3.52E-07
ENSRNOG00000055564	1	RGD1564664	ensembl	protein_coding	-0.903862034	0.018357551	0.040394669
ENSRNOG00000008409	6	Myo1f	ensembl	protein_coding	-0.902516984	2.20E-08	3.68E-07
ENSRNOG00000007989	5	Chst1	ensembl	protein_coding	-0.901574972	5.39E-06	3.93E-05
ENSRNOG00000026407	6	Fam184a	ensembl	protein_coding	-0.899478014	7.85E-09	1.54E-07
ENSRNOG00000020783	2	Ntf4	ensembl	protein_coding	-0.898053438	4.30E-05	2.34E-04
ENSRNOG00000005058	7	Lpcat4	ensembl	protein_coding	-0.897105814	1.30E-05	8.40E-05
ENSRNOG00000016281	5	Col4a1	ensembl	protein_coding	-0.896843471	5.89E-08	8.41E-07
ENSRNOG00000029514	3	Slc26a9	ensembl	protein_coding	-0.893984188	0.005465222	0.014720742
ENSRNOG00000020851	6	Aplp1	ensembl	protein_coding	-0.893816644	1.18E-09	3.09E-08
ENSRNOG00000029401	5	Actg2	ensembl	protein_coding	-0.891660237	1.37E-04	6.40E-04
ENSRNOG00000014029	8	Klhl13	ensembl	protein_coding	-0.891496347	4.05E-11	1.79E-09
ENSRNOG00000018992	7	Dpysl3	ensembl	protein_coding	-0.888383146	1.28E-12	1.12E-10
ENSRNOG00000021745	4	Bhlhe22	ensembl	protein_coding	-0.885758552	0.130480323	0.207307441
ENSRNOG00000056297	1	Fmnl3	ensembl	protein_coding	-0.885032523	2.40E-11	1.20E-09
ENSRNOG00000029939	3	Gypc	ensembl	protein_coding	-0.884112006	9.15E-11	3.52E-09
ENSRNOG00000002903	7	Specc1	ensembl	protein_coding	-0.883413857	2.85E-12	2.08E-10
ENSRNOG00000012660	7	Postn	ensembl	protein_coding	-0.882929225	8.20E-12	4.99E-10
ENSRNOG00000010248	6	Serpini1	ensembl	protein_coding	-0.882134847	4.97E-04	0.00193358
ENSRNOG00000034254	4	Actb	ensembl	protein_coding	-0.881865236	9.13E-16	4.22E-13
ENSRNOG00000014776	5	Adcy7	ensembl	protein_coding	-0.881282727	2.59E-11	1.26E-09
ENSRNOG00000013290	5	Nrip3	ensembl	protein_coding	-0.880528108	6.87E-08	9.64E-07
ENSRNOG00000027697	5	Nmnat2	ensembl_havana	protein_coding	-0.879926999	0.011750966	0.027843172
ENSRNOG00000011000	7	Rims1	ensembl	protein_coding	-0.8784087	1.45E-05	9.21E-05
ENSRNOG00000042932	2	Ttc27	ensembl	protein_coding	-0.875520126	1.29E-12	1.12E-10
ENSRNOG00000012008	3	S100a3	ensembl	protein_coding	-0.874678273	0.008916752	0.022217096
ENSRNOG00000021182	5	Sv2a	ensembl	protein_coding	-0.874333746	6.36E-07	6.27E-06
ENSRNOG00000025120	6	Gli1	ensembl	protein_coding	-0.873879104	0.278353022	0.381859725
ENSRNOG00000054625	1	Fhod1	ensembl	protein_coding	-0.873603333	1.08E-09	2.88E-08
ENSRNOG00000016117	7	Myof	ensembl	protein_coding	-0.873045613	8.72E-15	2.06E-12
ENSRNOG00000005776	7	Bcl11b	ensembl	protein_coding	-0.872857858	1.88E-07	2.23E-06
ENSRNOG00000016091	4	Tmem169	ensembl	protein_coding	-0.872784717	0.249887151	0.349690882
ENSRNOG00000013072	5	Plxna4	ensembl	protein_coding	-0.871391255	0.009401014	0.023197909
ENSRNOG00000016640	6	Dner	ensembl_havana	protein_coding	-0.869757456	1.68E-04	7.61E-04
ENSRNOG00000002926	5	Uap1	ensembl	protein_coding	-0.869429024	2.37E-11	1.20E-09
ENSRNOG00000048917	2	LOC100909604	ensembl	protein_coding	-0.866570798	1.03E-04	5.00E-04
ENSRNOG00000043044	3	Cnn2	ensembl_havana	protein_coding	-0.866473913	4.33E-10	1.33E-08
ENSRNOG00000007764	7	Frmd4b	ensembl	protein_coding	-0.866218047	4.23E-10	1.31E-08
ENSRNOG00000048919	1	Ccdc36	ensembl	protein_coding	-0.864213812	0.037996814	0.074592539
ENSRNOG00000011416	4	Vegfc	ensembl	protein_coding	-0.861695517	2.30E-11	1.17E-09
ENSRNOG00000003172	6	Serpinf1	ensembl	protein_coding	-0.859872086	3.61E-11	1.65E-09
ENSRNOG00000000288	7	Scarf2	ensembl	protein_coding	-0.859678146	1.13E-07	1.45E-06
ENSRNOG00000001156	7	Msi1	ensembl	protein_coding	-0.859121686	0.04826504	0.090738276
ENSRNOG00000017190	4	Foxl2	ensembl	protein_coding	-0.859093288	0.003705861	0.010611357
ENSRNOG00000021359	4	Mtfr1	ensembl	protein_coding	-0.859022102	5.54E-07	5.58E-06
ENSRNOG00000000042	7	Xpr1	ensembl_havana	protein_coding	-0.85777778	7.00E-09	1.40E-07
ENSRNOG00000049943	2	Sinhcaf	ensembl	protein_coding	-0.856053689	7.34E-05	3.72E-04
ENSRNOG00000025509	7	Apbb2	ensembl	protein_coding	-0.855277978	1.13E-05	7.43E-05
ENSRNOG00000018094	6	Sv2c	ensembl	protein_coding	-0.854700489	1.29E-05	8.32E-05
ENSRNOG00000015225	7	Gramd2b	ensembl	protein_coding	-0.852793607	3.47E-09	7.72E-08
ENSRNOG00000030715	6	Cfh	ensembl	protein_coding	-0.851036506	0.135853674	0.214344533
ENSRNOG00000027410	5	Ccdc125	ensembl	protein_coding	-0.850284359	1.75E-05	1.09E-04
ENSRNOG00000036701	4	Actg1	ensembl	protein_coding	-0.849555051	8.51E-15	2.05E-12
ENSRNOG00000011944	5	Snx10	ensembl	protein_coding	-0.84891976	1.20E-08	2.18E-07
ENSRNOG00000049893	1	LOC100910934	ensembl	protein_coding	-0.84788843	0.008381382	0.021092824
ENSRNOG00000028930	6	Dab2	ensembl	protein_coding	-0.847786818	2.34E-13	2.90E-11
ENSRNOG00000017260	6	Cdr2	ensembl	protein_coding	-0.845683148	2.92E-07	3.24E-06
ENSRNOG00000037563	3	Cd68	ensembl	protein_coding	-0.843977319	4.87E-06	3.59E-05
ENSRNOG00000001416	5	Vgf	ensembl	protein_coding	-0.842195024	0.012813568	0.029945969
ENSRNOG00000015655	6	Ptgfrn	ensembl	protein_coding	-0.839626118	2.02E-13	2.58E-11
ENSRNOG00000006426	6	Syt1	ensembl	protein_coding	-0.839096285	3.27E-07	3.54E-06
ENSRNOG00000060153	1	Spry3	ensembl	protein_coding	-0.837402538	4.97E-04	0.001932774
ENSRNOG00000011815	8	Sgk1	ensembl	protein_coding	-0.836433626	1.24E-10	4.54E-09
ENSRNOG00000019943	5	Slc7a6	ensembl	protein_coding	-0.836059624	6.59E-07	6.45E-06
ENSRNOG00000060898	1	LOC100910418	ensembl	protein_coding	-0.835359066	4.26E-05	2.32E-04
ENSRNOG00000024243	5	Cadm4	ensembl	protein_coding	-0.834813279	8.26E-12	4.99E-10
ENSRNOG00000033090	4	Ltbp1	ensembl	protein_coding	-0.834767732	2.18E-13	2.73E-11
ENSRNOG00000054218	1	Il18rap	ensembl	protein_coding	-0.834281938	3.58E-04	0.001461219
ENSRNOG00000001448	5	Hip1	ensembl	protein_coding	-0.833285903	3.05E-13	3.59E-11
ENSRNOG00000008966	6	Slco5a1	ensembl	protein_coding	-0.833196332	0.068215056	0.121547961
ENSRNOG00000011070	7	Gnb4	ensembl	protein_coding	-0.833086823	1.33E-07	1.67E-06
ENSRNOG00000020407	7	Atcay	ensembl	protein_coding	-0.832991688	0.001931629	0.006138763
ENSRNOG00000007879	7	Stk26	ensembl	protein_coding	-0.830329467	2.33E-05	1.39E-04
ENSRNOG00000013653	5	Pdlim7	ensembl	protein_coding	-0.829932781	4.48E-08	6.74E-07
ENSRNOG00000042929	3	LOC100361087	ensembl	protein_coding	-0.828347662	0.006876712	0.017901472
ENSRNOG00000009014	7	Slc35f2	ensembl	protein_coding	-0.828324994	0.080544228	0.139399906
ENSRNOG00000053452	1	LOC100361457	ensembl	protein_coding	-0.827957032	3.03E-15	1.04E-12
ENSRNOG00000047476	2	Wasf1	ensembl	protein_coding	-0.827727917	0.013475228	0.031221633
ENSRNOG00000015503	6	Otud7a	ensembl	protein_coding	-0.826607286	0.3365702	0.442666204
ENSRNOG00000019181	5	Synpo	ensembl	protein_coding	-0.826584972	5.63E-10	1.66E-08
ENSRNOG00000024952	5	Atp8b1	ensembl	protein_coding	-0.82549457	1.13E-06	1.03E-05
ENSRNOG00000016686	6	Tmem167a	ensembl	protein_coding	-0.822774312	0.003534228	0.010200007
ENSRNOG00000020719	6	Hrc	ensembl	protein_coding	-0.822721052	0.008840638	0.022068581
ENSRNOG00000017146	7	Nfatc1	ensembl	protein_coding	-0.822229294	3.00E-07	3.31E-06
ENSRNOG00000003832	7	Vash2	ensembl	protein_coding	-0.821271281	1.50E-10	5.36E-09
ENSRNOG00000010185	5	RGD1306941	ensembl	protein_coding	-0.821251919	3.95E-09	8.62E-08
ENSRNOG00000048187	2	Epop	ensembl	protein_coding	-0.820231176	0.033296618	0.066832685
ENSRNOG00000012512	7	Nexn	ensembl	protein_coding	-0.818898512	5.20E-05	2.76E-04
ENSRNOG00000024346	6	Plet1	ensembl	protein_coding	-0.8177425	0.00400976	0.011341191
ENSRNOG00000024322	6	Shroom2	ensembl	protein_coding	-0.815455683	9.85E-05	4.80E-04
ENSRNOG00000002229	6	Adcy5	ensembl	protein_coding	-0.815192987	1.01E-09	2.75E-08
ENSRNOG00000023338	5	Tspan2	ensembl	protein_coding	-0.814807769	2.49E-09	5.78E-08
ENSRNOG00000038574	2	Rassf9	ensembl	protein_coding	-0.813553187	5.13E-05	2.73E-04
ENSRNOG00000010308	5	Nr2f2	ensembl	protein_coding	-0.813025531	1.99E-11	1.05E-09
ENSRNOG00000007118	5	Eva1a	ensembl	protein_coding	-0.811056808	3.18E-05	1.83E-04
ENSRNOG00000006735	5	Cdkn2b	ensembl	protein_coding	-0.810915475	9.49E-12	5.60E-10
ENSRNOG00000008163	6	Atp6v1g1	ensembl	protein_coding	-0.810738105	1.45E-13	2.01E-11
ENSRNOG00000012414	6	Rhobtb3	ensembl	protein_coding	-0.810487335	7.28E-10	2.08E-08
ENSRNOG00000002075	5	Cnot6l	ensembl	protein_coding	-0.810409534	7.83E-10	2.21E-08
ENSRNOG00000060949	1	Anxa8	ensembl	protein_coding	-0.808499634	1.58E-11	8.67E-10
ENSRNOG00000002396	6	Serpinb8	ensembl	protein_coding	-0.807803588	0.020249403	0.043946757
ENSRNOG00000026053	3	Grem1	ensembl	protein_coding	-0.807783643	1.21E-10	4.44E-09
ENSRNOG00000002791	3	Bcl2	ensembl_havana	protein_coding	-0.807318522	4.60E-05	2.48E-04
ENSRNOG00000051792	1	LOC689959	ensembl	protein_coding	-0.805456765	3.24E-07	3.52E-06
ENSRNOG00000049104	2	LOC100911256	ensembl	protein_coding	-0.805223999	5.45E-04	0.002091863
ENSRNOG00000018400	7	Golm1	ensembl	protein_coding	-0.804760586	0.001254133	0.004250628
ENSRNOG00000010133	7	Bpgm	ensembl	protein_coding	-0.804467336	3.03E-09	6.86E-08
ENSRNOG00000008057	6	Krt7	ensembl_havana	protein_coding	-0.802533267	1.20E-10	4.42E-09
ENSRNOG00000000275	8	Fam13c	ensembl	protein_coding	-0.80183607	3.35E-04	0.001379015
ENSRNOG00000004578	5	Cthrc1	ensembl	protein_coding	-0.8016876	1.67E-04	7.59E-04
ENSRNOG00000004075	7	Ccdc42	ensembl	protein_coding	-0.800661259	0.029906327	0.06116828
ENSRNOG00000019244	6	Mxra8	ensembl	protein_coding	-0.800234119	5.14E-14	8.96E-12
ENSRNOG00000055966	1	AABR07062138.2	ensembl	protein_coding	-0.799211771	0.005578155	0.014967968
ENSRNOG00000002215	7	Mylk	ensembl	protein_coding	-0.799015684	1.82E-13	2.35E-11
ENSRNOG00000052391	1	Sh3bp5	ensembl	protein_coding	-0.79886159	5.04E-11	2.15E-09
ENSRNOG00000021962	2	Fzd2	ensembl	protein_coding	-0.79726271	2.93E-09	6.67E-08
ENSRNOG00000004346	5	Notch3	ensembl	protein_coding	-0.795591615	3.89E-06	2.98E-05
ENSRNOG00000017628	6	Tagln	ensembl	protein_coding	-0.793910258	2.24E-09	5.32E-08
ENSRNOG00000003825	6	Wdr75	ensembl	protein_coding	-0.791667624	2.96E-09	6.73E-08
ENSRNOG00000002746	7	Fstl1	ensembl	protein_coding	-0.788656369	9.71E-16	4.33E-13
ENSRNOG00000031247	4	Lekr1	ensembl	protein_coding	-0.787531493	0.004166355	0.011728961
ENSRNOG00000000543	6	Frk	ensembl	protein_coding	-0.786857423	7.53E-12	4.72E-10
ENSRNOG00000023896	4	Dusp6	ensembl	protein_coding	-0.786019338	5.02E-11	2.15E-09
ENSRNOG00000032002	5	Hapln1	ensembl	protein_coding	-0.784921726	0.001476896	0.004891277
ENSRNOG00000014288	8	Fn1	ensembl	protein_coding	-0.784916805	4.41E-07	4.57E-06
ENSRNOG00000048949	1	LOC102549542	ensembl	protein_coding	-0.783387896	1.08E-07	1.40E-06
ENSRNOG00000007607	4	Nr4a1	ensembl_havana	protein_coding	-0.779987682	0.002578939	0.007846671
ENSRNOG00000004821	6	Sntb1	ensembl	protein_coding	-0.777734456	0.002417371	0.00744073
ENSRNOG00000011227	6	Atp1b2	ensembl	protein_coding	-0.77733221	0.025858428	0.054137568
ENSRNOG00000029614	5	Robo1	ensembl	protein_coding	-0.775747833	6.80E-06	4.78E-05
ENSRNOG00000033433	4	Csrnp1	ensembl	protein_coding	-0.77468295	3.24E-05	1.86E-04
ENSRNOG00000006828	7	Baz1a	ensembl	protein_coding	-0.772708209	4.79E-07	4.92E-06
ENSRNOG00000004968	7	Ncapg2	ensembl	protein_coding	-0.772583789	8.40E-10	2.32E-08
ENSRNOG00000047132	2	Zfp182	ensembl	protein_coding	-0.772578489	3.59E-06	2.79E-05
ENSRNOG00000043128	3	Armcx4	ensembl	protein_coding	-0.77215516	2.68E-09	6.16E-08
ENSRNOG00000017932	3	St3gal2	ensembl	protein_coding	-0.769934919	3.10E-13	3.62E-11
ENSRNOG00000026704	6	Drp2	ensembl	protein_coding	-0.769925895	5.04E-06	3.71E-05
ENSRNOG00000025736	5	Tcf23	ensembl	protein_coding	-0.76711324	1.52E-07	1.86E-06
ENSRNOG00000010065	8	Dgkh	ensembl	protein_coding	-0.766683171	0.002063672	0.006494926
ENSRNOG00000011697	8	Zfp827	ensembl	protein_coding	-0.764740591	1.34E-05	8.61E-05
ENSRNOG00000012481	6	Ppm1j	ensembl	protein_coding	-0.764241677	0.147369237	0.229207169
ENSRNOG00000011332	6	Clspn	ensembl	protein_coding	-0.76229674	0.15768176	0.24219007
ENSRNOG00000012830	5	Paqr8	ensembl	protein_coding	-0.761969518	1.17E-07	1.49E-06
ENSRNOG00000008680	7	Loxl1	ensembl	protein_coding	-0.761759951	1.03E-09	2.77E-08
ENSRNOG00000030034	4	Sox11	ensembl	protein_coding	-0.76130197	2.74E-06	2.21E-05
ENSRNOG00000029047	4	Cubn	ensembl	protein_coding	-0.759703391	0.01216908	0.028681366
ENSRNOG00000020482	7	Nfatc4	ensembl	protein_coding	-0.759331779	4.90E-10	1.47E-08
ENSRNOG00000015496	6	Tpm4	ensembl	protein_coding	-0.759266984	9.39E-11	3.59E-09
ENSRNOG00000028844	4	Slc9a5	ensembl	protein_coding	-0.7591989	0.004238002	0.011897258
ENSRNOG00000057250	1	AABR07001905.1	ensembl	protein_coding	-0.757357917	0.009551217	0.023496268
ENSRNOG00000011451	5	Lrp3	ensembl	protein_coding	-0.756127627	0.047739767	0.090036596
ENSRNOG00000004165	7	Prkd1	ensembl	protein_coding	-0.754637639	8.61E-05	4.27E-04
ENSRNOG00000045541	2	LOC687399	ensembl	protein_coding	-0.753909382	0.024612056	0.051989513
ENSRNOG00000030954	5	Fat1	ensembl	protein_coding	-0.752144506	6.12E-10	1.78E-08
ENSRNOG00000000304	7	Cd164	ensembl_havana	protein_coding	-0.751597712	4.98E-11	2.15E-09
ENSRNOG00000005464	5	Lgalsl	ensembl	protein_coding	-0.751015209	8.66E-09	1.66E-07
ENSRNOG00000020254	7	Per2	ensembl	protein_coding	-0.7473008	1.74E-09	4.26E-08
ENSRNOG00000017084	3	Hsd11b2	ensembl_havana	protein_coding	-0.746679969	0.003110771	0.009162495
ENSRNOG00000032659	4	Plcl1	ensembl	protein_coding	-0.746484961	0.048307276	0.090789308
ENSRNOG00000014276	6	Plce1	ensembl	protein_coding	-0.745634478	4.90E-06	3.61E-05
ENSRNOG00000010824	8	Parp8	ensembl	protein_coding	-0.744221521	5.19E-08	7.62E-07
ENSRNOG00000010278	6	Il6	ensembl	protein_coding	-0.743864875	0.01595376	0.035937322
ENSRNOG00000005033	6	Acvr1	ensembl	protein_coding	-0.742718179	1.77E-08	3.05E-07
ENSRNOG00000019163	6	Syt6	ensembl	protein_coding	-0.742259125	5.34E-05	2.83E-04
ENSRNOG00000002553	5	Smim14	ensembl	protein_coding	-0.741428132	3.21E-11	1.49E-09
ENSRNOG00000020062	2	LOC108348233	ensembl	protein_coding	-0.741171926	0.072768121	0.128078706
ENSRNOG00000008257	5	Mfap2	ensembl	protein_coding	-0.739642525	0.118095068	0.191035206
ENSRNOG00000000034	6	Nuak2	ensembl	protein_coding	-0.738149337	2.15E-08	3.60E-07
ENSRNOG00000019752	5	Slc29a1	ensembl	protein_coding	-0.737414507	1.87E-08	3.18E-07
ENSRNOG00000006952	7	Prex1	ensembl	protein_coding	-0.736313251	0.0598577	0.109039796
ENSRNOG00000008258	9	Fnbp1	ensembl_havana	protein_coding	-0.734308803	1.40E-09	3.56E-08
ENSRNOG00000060542	1	Mid2	ensembl	protein_coding	-0.733987188	1.40E-07	1.74E-06
ENSRNOG00000027489	4	Mn1	ensembl	protein_coding	-0.732628681	9.30E-05	4.56E-04
ENSRNOG00000017208	5	Cspg4	ensembl	protein_coding	-0.731686203	5.08E-08	7.48E-07
ENSRNOG00000016419	6	Pdlim5	ensembl	protein_coding	-0.730275079	1.01E-10	3.79E-09
ENSRNOG00000012767	7	Micu3	ensembl	protein_coding	-0.729823892	0.008693769	0.021751597
ENSRNOG00000018003	6	F2rl1	ensembl	protein_coding	-0.727676399	2.27E-09	5.37E-08
ENSRNOG00000050252	2	LOC100911668	ensembl_havana	protein_coding	-0.725870104	1.07E-08	1.99E-07
ENSRNOG00000030579	4	AC126572.2	ensembl	protein_coding	-0.724588324	0.001039038	0.003621583
ENSRNOG00000002339	6	Mark1	ensembl	protein_coding	-0.720136044	0.065872046	0.118100501
ENSRNOG00000037080	3	Adamts17	ensembl	protein_coding	-0.71975148	0.130658963	0.207563856
ENSRNOG00000007104	7	Itpr1	ensembl	protein_coding	-0.717752088	4.49E-09	9.60E-08
ENSRNOG00000010188	6	Satb2	ensembl	protein_coding	-0.717194067	3.63E-06	2.81E-05
ENSRNOG00000008529	3	Foxs1	ensembl	protein_coding	-0.716552907	2.76E-08	4.50E-07
ENSRNOG00000016037	3	Mafb	ensembl	protein_coding	-0.715603384	1.85E-04	8.27E-04
ENSRNOG00000062002	1	Kcna3	havana	protein_coding	-0.715079873	0.006675758	0.017461462
ENSRNOG00000012549	7	Hs2st1	ensembl	protein_coding	-0.714875946	6.55E-11	2.66E-09
ENSRNOG00000003704	5	Fam184b	ensembl	protein_coding	-0.71347839	0.02019611	0.043839003
ENSRNOG00000057556	1	Pdzrn3	ensembl	protein_coding	-0.713280578	1.77E-10	6.22E-09
ENSRNOG00000002028	5	Tmem50b	ensembl	protein_coding	-0.712501895	7.09E-08	9.86E-07
ENSRNOG00000005209	7	Spred1	ensembl	protein_coding	-0.712355862	9.67E-09	1.82E-07
ENSRNOG00000024376	6	Zfp111	ensembl	protein_coding	-0.71077874	2.55E-07	2.91E-06
ENSRNOG00000009389	5	Ripk2	ensembl	protein_coding	-0.710778385	1.14E-06	1.04E-05
ENSRNOG00000008246	5	Emilin1	ensembl	protein_coding	-0.709714184	2.28E-11	1.16E-09
ENSRNOG00000007956	7	Styx	ensembl	protein_coding	-0.709452076	2.71E-05	1.59E-04
ENSRNOG00000020552	2	Fosl1	ensembl	protein_coding	-0.70861095	8.63E-07	8.15E-06
ENSRNOG00000009867	5	Tgfb3	ensembl	protein_coding	-0.708513453	1.56E-11	8.59E-10
ENSRNOG00000055340	1	Ski	ensembl	protein_coding	-0.707488662	1.31E-09	3.39E-08
ENSRNOG00000009715	6	Me1	ensembl	protein_coding	-0.706835924	4.57E-09	9.67E-08
ENSRNOG00000014199	6	Zfp703	ensembl	protein_coding	-0.706291012	6.06E-07	6.00E-06
ENSRNOG00000008517	4	Cdc42ep1	ensembl	protein_coding	-0.705620255	1.77E-08	3.06E-07
ENSRNOG00000007152	2	Bhlhe40	ensembl	protein_coding	-0.70527321	8.21E-10	2.28E-08
ENSRNOG00000002827	7	Rbfox1	ensembl	protein_coding	-0.70514391	0.026138246	0.054609372
ENSRNOG00000011921	4	Dusp4	ensembl	protein_coding	-0.703596331	7.37E-08	1.02E-06
ENSRNOG00000048967	2	LOC688459	ensembl	protein_coding	-0.703099	0.012772049	0.029862669
ENSRNOG00000004917	7	Rasal2	ensembl	protein_coding	-0.70306651	5.97E-04	0.002259816
ENSRNOG00000026124	5	Id3	ensembl	protein_coding	-0.702826927	8.55E-09	1.65E-07
ENSRNOG00000013946	6	Rnf149	ensembl	protein_coding	-0.702256039	1.35E-07	1.69E-06
ENSRNOG00000010841	7	Col8a2	ensembl	protein_coding	-0.701533281	1.19E-08	2.16E-07
ENSRNOG00000045654	2	LOC108348108	ensembl_havana	protein_coding	-0.701457252	0.0035003	0.010116648
ENSRNOG00000020875	7	Celf3	ensembl	protein_coding	-0.701104671	2.90E-04	0.001220445
ENSRNOG00000021384	6	Ankrd44	ensembl	protein_coding	-0.700900389	1.07E-08	1.99E-07
ENSRNOG00000043370	3	Fubp1	ensembl	protein_coding	-0.698490608	2.87E-07	3.19E-06
ENSRNOG00000058940	2	Rab11fip1	ensembl_havana	protein_coding	-0.698359992	1.58E-05	9.96E-05
ENSRNOG00000005378	4	Gna15	ensembl	protein_coding	-0.697759057	0.096343762	0.161832772
ENSRNOG00000042668	3	Msrb3	ensembl	protein_coding	-0.697126461	1.02E-10	3.79E-09
ENSRNOG00000004680	7	Kif5c	ensembl	protein_coding	-0.696737219	2.84E-07	3.17E-06
ENSRNOG00000055765	1	Rasl10b	ensembl	protein_coding	-0.696649765	3.93E-07	4.14E-06
ENSRNOG00000027784	4	Tsku	ensembl	protein_coding	-0.694576466	4.36E-10	1.34E-08
ENSRNOG00000017854	5	Ucp2	ensembl	protein_coding	-0.693390452	3.79E-09	8.32E-08
ENSRNOG00000011863	5	Gins3	ensembl	protein_coding	-0.692759878	0.023132017	0.049350216
ENSRNOG00000024250	7	Wwc3	ensembl	protein_coding	-0.692193113	1.48E-09	3.71E-08
ENSRNOG00000022176	4	Gpr75	ensembl	protein_coding	-0.691932932	0.001110291	0.003833292
ENSRNOG00000026162	7	Cetn4	ensembl	protein_coding	-0.691734789	0.013042777	0.0303541
ENSRNOG00000016479	7	Plekhg4	ensembl	protein_coding	-0.691490727	3.22E-04	0.001336237
ENSRNOG00000011631	4	Fst	ensembl	protein_coding	-0.691029404	3.15E-06	2.49E-05
ENSRNOG00000046272	2	LOC103689931	ensembl	protein_coding	-0.690692984	0.010854369	0.026093859
ENSRNOG00000004972	7	Upp1	ensembl	protein_coding	-0.690063329	0.008607594	0.021562893
ENSRNOG00000053406	2	Gramd1c	ensembl_havana	protein_coding	-0.689534989	0.014872317	0.033903699
ENSRNOG00000010636	7	Coa7	ensembl	protein_coding	-0.688555144	0.001684669	0.005469491
ENSRNOG00000003248	6	Mpzl1	ensembl	protein_coding	-0.688484975	3.23E-10	1.04E-08
ENSRNOG00000018886	5	Prxl2c	ensembl	protein_coding	-0.686981034	1.50E-04	6.94E-04
ENSRNOG00000007367	8	Septin4	ensembl_havana	protein_coding	-0.686347839	0.035835327	0.071115068
ENSRNOG00000019208	7	P2rx5	ensembl_havana	protein_coding	-0.681403999	0.013030209	0.030336585
ENSRNOG00000024595	6	Cers6	ensembl	protein_coding	-0.680930344	7.95E-07	7.60E-06
ENSRNOG00000052354	1	Arhgef40	ensembl	protein_coding	-0.680505018	5.24E-10	1.56E-08
ENSRNOG00000016242	4	Fzd1	ensembl	protein_coding	-0.679049875	1.32E-12	1.14E-10
ENSRNOG00000016544	6	Arhgef28	ensembl	protein_coding	-0.678230217	8.08E-10	2.26E-08
ENSRNOG00000015085	8	Dmpk	ensembl	protein_coding	-0.678145882	1.30E-11	7.47E-10
ENSRNOG00000037853	2	Rarres1	ensembl	protein_coding	-0.677856927	0.305822415	0.410675814
ENSRNOG00000011882	6	Gab2	ensembl	protein_coding	-0.677157208	3.79E-05	2.11E-04
ENSRNOG00000023972	6	Col4a2	ensembl	protein_coding	-0.676763846	3.67E-07	3.90E-06
ENSRNOG00000048924	2	Islr	ensembl	protein_coding	-0.675953988	2.31E-07	2.66E-06
ENSRNOG00000010765	7	Vcl	ensembl	protein_coding	-0.675856638	4.24E-12	2.92E-10
ENSRNOG00000040287	4	Cyp1b1	ensembl_havana	protein_coding	-0.675849161	2.17E-10	7.33E-09
ENSRNOG00000047014	3	Homer1	ensembl	protein_coding	-0.675706213	1.16E-04	5.51E-04
ENSRNOG00000012471	7	Thbs4	ensembl	protein_coding	-0.67471359	5.00E-06	3.68E-05
ENSRNOG00000005504	8	Pkp4	ensembl	protein_coding	-0.674615628	6.36E-08	8.99E-07
ENSRNOG00000004842	7	Dnajc24	ensembl	protein_coding	-0.674115022	0.021663769	0.046587751
ENSRNOG00000010489	7	Samd4a	ensembl	protein_coding	-0.67309596	5.62E-05	2.95E-04
ENSRNOG00000012782	7	Cemip2	ensembl	protein_coding	-0.6728976	1.63E-09	4.01E-08
ENSRNOG00000005872	7	Tcf7	ensembl	protein_coding	-0.672516112	0.171782754	0.258846599
ENSRNOG00000007250	6	Six4	ensembl	protein_coding	-0.672000445	2.80E-07	3.13E-06
ENSRNOG00000004518	7	Cacnb1	ensembl	protein_coding	-0.671750355	0.06683597	0.119614814
ENSRNOG00000032410	5	Mtus2	ensembl	protein_coding	-0.670904119	7.11E-06	4.96E-05
ENSRNOG00000020247	6	Cnih2	ensembl	protein_coding	-0.670280621	4.72E-06	3.50E-05
ENSRNOG00000004110	7	Trib2	ensembl	protein_coding	-0.670042364	2.30E-09	5.41E-08
ENSRNOG00000014684	3	Npr1	ensembl	protein_coding	-0.669423431	0.028594717	0.058892782
ENSRNOG00000010694	5	Tpbg	ensembl	protein_coding	-0.667832143	2.30E-09	5.41E-08
ENSRNOG00000016665	7	Tpra1	ensembl	protein_coding	-0.667045464	3.94E-09	8.60E-08
ENSRNOG00000013503	5	Cdh24	ensembl	protein_coding	-0.666264858	1.51E-06	1.33E-05
ENSRNOG00000056658	1	Xylt1	ensembl	protein_coding	-0.665084566	2.79E-04	0.001179559
ENSRNOG00000026753	4	Mpzl3	ensembl	protein_coding	-0.664925221	4.49E-05	2.43E-04
ENSRNOG00000047635	1	Tmem178b	ensembl	protein_coding	-0.664265181	1.83E-04	8.17E-04
ENSRNOG00000018384	6	Adam12	ensembl	protein_coding	-0.663713133	1.11E-10	4.10E-09
ENSRNOG00000012942	6	Satb1	ensembl	protein_coding	-0.662839463	0.163892458	0.249646038
ENSRNOG00000023799	5	Pak1ip1	ensembl	protein_coding	-0.662519134	0.004929841	0.013465573
ENSRNOG00000015459	7	Heatr3	ensembl	protein_coding	-0.662104473	3.73E-06	2.88E-05
ENSRNOG00000011909	6	Rasa2	ensembl	protein_coding	-0.660650045	2.53E-07	2.88E-06
ENSRNOG00000002607	6	Sox9	ensembl	protein_coding	-0.660434339	0.001097407	0.003796435
ENSRNOG00000010748	8	Mtus1	ensembl	protein_coding	-0.660338761	2.82E-11	1.34E-09
ENSRNOG00000013250	5	Pdcd5	ensembl	protein_coding	-0.658226119	0.134660602	0.212741119
ENSRNOG00000001588	4	Hoxd13	ensembl	protein_coding	-0.656211202	3.47E-04	0.001424315
ENSRNOG00000057451	1	Itga5	ensembl	protein_coding	-0.655634683	7.68E-10	2.18E-08
ENSRNOG00000001367	4	Gpc2	ensembl	protein_coding	-0.655237474	0.19730596	0.289263471
ENSRNOG00000001169	5	Slc37a1	ensembl	protein_coding	-0.653081741	0.013843691	0.031919278
ENSRNOG00000007426	3	Tmem64	ensembl	protein_coding	-0.651848034	0.035151856	0.069966439
ENSRNOG00000054669	1	RGD1305110	ensembl	protein_coding	-0.651675076	4.24E-06	3.20E-05
ENSRNOG00000045960	1	AC103179.1	ensembl	protein_coding	-0.649603072	0.001186223	0.004052422
ENSRNOG00000017939	6	Chn1	ensembl	protein_coding	-0.647304944	0.018813584	0.041241983
ENSRNOG00000007014	7	Cnksr2	ensembl	protein_coding	-0.64718786	4.83E-04	0.001885961
ENSRNOG00000015285	6	Lrp4	ensembl	protein_coding	-0.645267897	2.92E-07	3.24E-06
ENSRNOG00000043451	4	Spp1	ensembl_havana	protein_coding	-0.644933307	5.57E-11	2.35E-09
ENSRNOG00000003018	5	Olfml2b	ensembl	protein_coding	-0.644808948	5.01E-07	5.12E-06
ENSRNOG00000021478	4	Tpd52l1	ensembl	protein_coding	-0.644410907	0.069002412	0.122707215
ENSRNOG00000012924	5	Nemp2	ensembl	protein_coding	-0.643683073	9.11E-05	4.49E-04
ENSRNOG00000005574	7	Adamts8	ensembl	protein_coding	-0.642568586	1.83E-10	6.31E-09
ENSRNOG00000028087	5	Sdhaf4	ensembl	protein_coding	-0.642031629	0.006972426	0.018088018
ENSRNOG00000017833	7	Actn2	ensembl	protein_coding	-0.641917621	0.005087854	0.013834363
ENSRNOG00000017307	5	Prss23	ensembl	protein_coding	-0.641560791	1.55E-13	2.07E-11
ENSRNOG00000050509	1	Ebi3	ensembl	protein_coding	-0.641317658	0.199858177	0.292363961
ENSRNOG00000052347	1	AABR07045684.1	ensembl	protein_coding	-0.641199351	0.014867954	0.033900175
ENSRNOG00000002852	6	Myo19	ensembl	protein_coding	-0.640664465	6.41E-06	4.56E-05
ENSRNOG00000061928	1	Myo1e	ensembl	protein_coding	-0.637899547	4.63E-10	1.41E-08
ENSRNOG00000036601	4	Exoc6	ensembl	protein_coding	-0.63605178	0.007969437	0.020230589
ENSRNOG00000018748	8	Slc16a11	ensembl	protein_coding	-0.635892495	0.032143469	0.064901865
ENSRNOG00000003722	5	Dusp27	ensembl	protein_coding	-0.633999624	0.249807387	0.349622411
ENSRNOG00000020296	5	LOC103693430	ensembl	protein_coding	-0.633632868	0.042718142	0.082158678
ENSRNOG00000009096	4	Pon3	ensembl	protein_coding	-0.633411434	0.001486168	0.004915222
ENSRNOG00000051450	1	Abracl	ensembl	protein_coding	-0.632473558	5.53E-09	1.14E-07
ENSRNOG00000015415	6	Rhoq	ensembl	protein_coding	-0.630908141	7.75E-12	4.83E-10
ENSRNOG00000015957	6	F13a1	ensembl	protein_coding	-0.630580729	0.501921777	0.604335316
ENSRNOG00000058654	2	AC119762.4	ensembl_havana	protein_coding	-0.630044755	4.24E-05	2.31E-04
ENSRNOG00000010267	7	Klhdc10	ensembl	protein_coding	-0.629966395	1.07E-11	6.22E-10
ENSRNOG00000050647	2	Hspa1b	ensembl_havana	protein_coding	-0.629469775	1.53E-06	1.33E-05
ENSRNOG00000007817	5	Kctd6	ensembl	protein_coding	-0.628886539	0.00622074	0.016432042
ENSRNOG00000002342	6	Aldh3a2	ensembl	protein_coding	-0.627473669	4.85E-12	3.28E-10
ENSRNOG00000054890	1	Flna	ensembl	protein_coding	-0.627350609	3.97E-13	4.38E-11
ENSRNOG00000045920	2	Mcu	ensembl	protein_coding	-0.626049782	3.76E-09	8.28E-08
ENSRNOG00000001030	8	Tsc22d1	ensembl	protein_coding	-0.625764182	1.93E-12	1.51E-10
ENSRNOG00000004959	7	Actr2	ensembl	protein_coding	-0.624722487	4.46E-11	1.95E-09
ENSRNOG00000022196	4	Bmpr2	ensembl	protein_coding	-0.622117127	1.75E-07	2.10E-06
ENSRNOG00000059326	1	Abca9	ensembl	protein_coding	-0.621423446	0.046484727	0.088051674
ENSRNOG00000059956	1	Bcl6b	ensembl	protein_coding	-0.621180096	0.19032543	0.280981051
ENSRNOG00000001247	7	Clip1	ensembl	protein_coding	-0.620935478	7.65E-09	1.51E-07
ENSRNOG00000000645	7	Reep3	ensembl	protein_coding	-0.62085958	1.93E-11	1.03E-09
ENSRNOG00000019253	8	Bcar1	ensembl	protein_coding	-0.620458673	3.40E-08	5.35E-07
ENSRNOG00000031789	5	Rangap1	ensembl	protein_coding	-0.620375352	7.70E-08	1.05E-06
ENSRNOG00000010966	6	Itgb1	ensembl	protein_coding	-0.620327038	1.71E-12	1.36E-10
ENSRNOG00000032048	6	Zfp462	ensembl	protein_coding	-0.619336739	2.78E-07	3.12E-06
ENSRNOG00000048726	2	Clec2d	ensembl	protein_coding	-0.617949606	0.021269387	0.045870812
ENSRNOG00000010011	8	Osbpl3	ensembl	protein_coding	-0.617280262	7.62E-07	7.33E-06
ENSRNOG00000048985	1	LOC100910575	ensembl	protein_coding	-0.616884955	0.033664901	0.067509349
ENSRNOG00000053075	1	B4galnt4	ensembl	protein_coding	-0.615101693	0.037534214	0.073889343
ENSRNOG00000056343	1	Lats2	ensembl	protein_coding	-0.615086766	1.29E-10	4.70E-09
ENSRNOG00000042326	2	Smpdl3b	ensembl	protein_coding	-0.615009501	0.001598406	0.005222209
ENSRNOG00000008885	6	Chst11	ensembl	protein_coding	-0.614916135	9.85E-08	1.30E-06
ENSRNOG00000052157	1	Nav3	ensembl	protein_coding	-0.614246449	3.86E-07	4.08E-06
ENSRNOG00000018232	6	Srf	ensembl	protein_coding	-0.612715431	5.95E-08	8.48E-07
ENSRNOG00000061544	1	Spock2	ensembl	protein_coding	-0.611989545	0.084580039	0.145464126
ENSRNOG00000057701	1	Myom1	ensembl	protein_coding	-0.611952979	0.001927737	0.006128013
ENSRNOG00000003479	6	Rnf150	ensembl	protein_coding	-0.61079	0.019776074	0.043051516
ENSRNOG00000020923	6	Tuft1	ensembl	protein_coding	-0.610695883	1.41E-08	2.52E-07
ENSRNOG00000023148	7	Col11a1	ensembl	protein_coding	-0.610681298	6.91E-08	9.66E-07
ENSRNOG00000060994	1	Tctn3	ensembl	protein_coding	-0.610622707	0.0024754	0.007574775
ENSRNOG00000010452	7	Cycs	ensembl	protein_coding	-0.610377675	1.41E-06	1.24E-05
ENSRNOG00000010986	7	Cmtm7	ensembl	protein_coding	-0.609674922	6.92E-08	9.66E-07
ENSRNOG00000011677	8	Slc39a10	ensembl_havana	protein_coding	-0.609674236	7.13E-09	1.42E-07
ENSRNOG00000014205	2	Klf2	ensembl	protein_coding	-0.609050574	0.054712105	0.101120744
ENSRNOG00000061316	1	Ulbp1	ensembl	protein_coding	-0.608702105	3.05E-07	3.35E-06
ENSRNOG00000050834	2	Fam102a	ensembl	protein_coding	-0.608439741	5.39E-08	7.84E-07
ENSRNOG00000007060	5	Plin2	ensembl	protein_coding	-0.607881481	2.99E-11	1.40E-09
ENSRNOG00000001065	7	Cyth3	ensembl_havana	protein_coding	-0.607467993	1.09E-10	4.06E-09
ENSRNOG00000001057	2	Ctxn1	ensembl	protein_coding	-0.607172386	5.60E-06	4.06E-05
ENSRNOG00000004314	7	Ppm1h	ensembl	protein_coding	-0.606808444	0.001637294	0.005328623
ENSRNOG00000003098	7	Prom1	ensembl	protein_coding	-0.606599669	5.55E-04	0.002121862
ENSRNOG00000054695	1	Calcrl	ensembl	protein_coding	-0.606219798	0.02550384	0.053534927
ENSRNOG00000024429	3	Peg12	ensembl	protein_coding	-0.605895958	1.17E-05	7.64E-05
ENSRNOG00000012730	7	Lrrk1	ensembl	protein_coding	-0.60567589	4.03E-08	6.17E-07
ENSRNOG00000014647	5	Cbfb	ensembl	protein_coding	-0.605482304	2.84E-08	4.61E-07
ENSRNOG00000000700	4	Tmem119	ensembl	protein_coding	-0.604754953	2.30E-09	5.41E-08
ENSRNOG00000016613	4	Hoxc4	ensembl	protein_coding	-0.60434874	0.017779313	0.039349634
ENSRNOG00000060729	2	Qtrt2	ensembl_havana	protein_coding	-0.604216996	0.004107111	0.011583864
ENSRNOG00000024711	5	Sdk2	ensembl	protein_coding	-0.603870574	3.80E-05	2.11E-04
ENSRNOG00000040266	2	Cdkl4	ensembl	protein_coding	-0.603059069	0.107879297	0.177371373
ENSRNOG00000014592	7	Zbtb46	ensembl	protein_coding	-0.602807237	2.60E-07	2.94E-06
ENSRNOG00000039902	4	Lbh	ensembl	protein_coding	-0.602757025	1.29E-05	8.35E-05
ENSRNOG00000000130	7	Dnajb5	ensembl	protein_coding	-0.601712764	1.08E-08	1.99E-07
ENSRNOG00000010365	7	Syn1	ensembl	protein_coding	-0.601271034	0.007581628	0.019375988
ENSRNOG00000021137	6	Kctd15	ensembl	protein_coding	-0.600550993	6.26E-09	1.26E-07
ENSRNOG00000014987	4	Mdfi	ensembl	protein_coding	-0.600231521	0.00185694	0.005943224
ENSRNOG00000047143	2	Fkbp1b	ensembl	protein_coding	-0.600116891	0.006035829	0.016024512
ENSRNOG00000042519	1	Peak1	ensembl	protein_coding	-0.599395709	5.56E-09	1.15E-07
ENSRNOG00000001424	8	Cux1	ensembl	protein_coding	-0.598837125	5.20E-11	2.21E-09
ENSRNOG00000006305	5	Slc38a2	ensembl	protein_coding	-0.597589163	2.55E-12	1.89E-10
ENSRNOG00000014277	5	Zdhhc13	ensembl	protein_coding	-0.596705968	1.22E-06	1.10E-05
ENSRNOG00000025332	6	Cd109	ensembl	protein_coding	-0.596422175	2.82E-11	1.34E-09
ENSRNOG00000005333	6	Azin1	ensembl	protein_coding	-0.596230565	8.55E-11	3.30E-09
ENSRNOG00000020519	7	Olfm2	ensembl	protein_coding	-0.59619505	0.101950437	0.169288941
ENSRNOG00000053766	1	Ramp3	ensembl	protein_coding	-0.59611795	7.67E-08	1.05E-06
ENSRNOG00000018225	7	Tp53inp2	ensembl	protein_coding	-0.59584506	8.06E-10	2.26E-08
ENSRNOG00000020084	4	Pcdhb5	ensembl	protein_coding	-0.595432061	0.002653151	0.008043011
ENSRNOG00000010950	8	Cep41	ensembl_havana	protein_coding	-0.594849175	2.47E-04	0.001061853
ENSRNOG00000012478	5	Shox2	ensembl	protein_coding	-0.59431733	0.001536199	0.005054292
ENSRNOG00000020685	4	Atp12a	ensembl	protein_coding	-0.593679095	0.340759329	0.447453481
ENSRNOG00000029529	3	Eef1akmt4	ensembl	protein_coding	-0.593545928	0.133326107	0.210965244
ENSRNOG00000024730	1	Ppm1e	ensembl	protein_coding	-0.593021485	2.99E-04	0.001251762
ENSRNOG00000013313	7	Nceh1	ensembl_havana	protein_coding	-0.593010152	2.51E-08	4.14E-07
ENSRNOG00000013641	6	Myo7a	ensembl	protein_coding	-0.593005224	9.57E-04	0.003377404
ENSRNOG00000010183	5	Gask1b	ensembl	protein_coding	-0.591973628	5.45E-10	1.61E-08
ENSRNOG00000011913	7	Cp	ensembl	protein_coding	-0.591720104	1.53E-09	3.82E-08
ENSRNOG00000002659	6	Ciita	ensembl	protein_coding	-0.591679713	0.13091181	0.207855754
ENSRNOG00000030418	3	Tmem47	ensembl	protein_coding	-0.591306352	5.57E-05	2.93E-04
ENSRNOG00000010237	6	Map7d1	ensembl	protein_coding	-0.590824427	8.06E-08	1.09E-06
ENSRNOG00000005576	5	Rpia	ensembl	protein_coding	-0.589962288	1.28E-07	1.61E-06
ENSRNOG00000014456	6	Coq10b	ensembl	protein_coding	-0.58967615	5.45E-05	2.88E-04
ENSRNOG00000006353	5	Large2	ensembl	protein_coding	-0.589054573	0.174911584	0.262705801
ENSRNOG00000052256	1	Dact3	ensembl	protein_coding	-0.588756008	2.85E-07	3.18E-06
ENSRNOG00000016412	5	Fxyd6	ensembl	protein_coding	-0.58834097	2.00E-04	8.84E-04
ENSRNOG00000010484	5	Zdhhc21	ensembl	protein_coding	-0.588308135	2.61E-04	0.001116008
ENSRNOG00000019087	7	Fam174a	ensembl	protein_coding	-0.588160489	5.54E-05	2.92E-04
ENSRNOG00000012367	7	Pcdh7	ensembl	protein_coding	-0.587811572	0.009573314	0.023536189
ENSRNOG00000009338	6	Kras	ensembl	protein_coding	-0.587262993	1.78E-05	1.10E-04
ENSRNOG00000010915	5	Ermp1	ensembl	protein_coding	-0.586556866	3.21E-11	1.49E-09
ENSRNOG00000011431	4	Mfhas1	ensembl	protein_coding	-0.586390043	6.94E-07	6.74E-06
ENSRNOG00000006867	7	Etv1	ensembl	protein_coding	-0.586081919	1.97E-06	1.67E-05
ENSRNOG00000005879	7	Maml2	ensembl	protein_coding	-0.585790915	1.00E-06	9.29E-06
ENSRNOG00000004109	7	Zfpm2	ensembl	protein_coding	-0.585698546	9.58E-09	1.81E-07
ENSRNOG00000000567	7	Unc5b	ensembl	protein_coding	-0.585492952	1.67E-07	2.02E-06
ENSRNOG00000003073	6	Gpr161	ensembl	protein_coding	-0.585301233	0.002277867	0.00706738
ENSRNOG00000058586	1	Tyro3	ensembl	protein_coding	-0.585025811	7.34E-07	7.08E-06
ENSRNOG00000002122	5	Lrrc8c	ensembl	protein_coding	-0.584795122	1.46E-06	1.28E-05
ENSRNOG00000008510	6	Abtb2	ensembl	protein_coding	-0.584658333	7.93E-04	0.002874109
ENSRNOG00000061182	1	Gabre	ensembl	protein_coding	-0.584301439	1.33E-04	6.22E-04
ENSRNOG00000013925	7	Nox4	ensembl	protein_coding	-0.583017999	1.63E-05	1.02E-04
ENSRNOG00000015599	5	Mall	ensembl	protein_coding	-0.582901308	0.002307649	0.007146883
ENSRNOG00000016538	5	Itga8	ensembl	protein_coding	-0.582778044	4.05E-09	8.78E-08
ENSRNOG00000013707	7	Spata13	ensembl	protein_coding	-0.581916665	0.017618768	0.039105149
ENSRNOG00000038686	4	Ap1s2	ensembl	protein_coding	-0.581749391	4.27E-07	4.44E-06
ENSRNOG00000010768	6	Kpna4	ensembl	protein_coding	-0.581454298	7.31E-09	1.45E-07
ENSRNOG00000014424	7	RGD1563354	ensembl	protein_coding	-0.580891069	0.02582086	0.054077736
ENSRNOG00000026065	7	Slit1	ensembl	protein_coding	-0.580619644	0.5049059	0.606895883
ENSRNOG00000046864	2	Acot4	ensembl	protein_coding	-0.579828992	0.161457535	0.246686611
ENSRNOG00000018342	7	Ctif	ensembl	protein_coding	-0.579784733	5.21E-08	7.63E-07
ENSRNOG00000001582	6	Bach1	ensembl	protein_coding	-0.579136931	1.38E-10	5.00E-09
ENSRNOG00000005578	7	Zbtb44	ensembl	protein_coding	-0.578874967	3.14E-07	3.44E-06
ENSRNOG00000022781	6	Ccser2	ensembl	protein_coding	-0.578644157	1.78E-07	2.12E-06
ENSRNOG00000007304	6	Herc3	ensembl	protein_coding	-0.577292409	5.86E-07	5.84E-06
ENSRNOG00000008451	4	Fut8	ensembl	protein_coding	-0.576051464	6.32E-09	1.27E-07
ENSRNOG00000000321	5	Cd24	ensembl	protein_coding	-0.575753758	4.65E-10	1.41E-08
ENSRNOG00000049302	3	Chd9	ensembl_havana	protein_coding	-0.574738526	1.14E-06	1.04E-05
ENSRNOG00000009658	5	Rnf19a	ensembl	protein_coding	-0.57441764	2.47E-10	8.19E-09
ENSRNOG00000036697	3	Mafg	ensembl	protein_coding	-0.573889026	2.01E-05	1.23E-04
ENSRNOG00000016526	7	Dsg2	ensembl	protein_coding	-0.573665587	2.27E-05	1.36E-04
ENSRNOG00000012186	4	Golph3	ensembl	protein_coding	-0.573333778	1.92E-09	4.65E-08
ENSRNOG00000008738	6	Tp53i11	ensembl	protein_coding	-0.573085541	2.34E-06	1.93E-05
ENSRNOG00000002644	7	Utp18	ensembl	protein_coding	-0.572774935	9.16E-05	4.50E-04
ENSRNOG00000021685	2	Cdk5r1	ensembl	protein_coding	-0.572531836	0.039515012	0.077044989
ENSRNOG00000048961	1	Bhlhe41	ensembl	protein_coding	-0.572105918	0.00241968	0.00744593
ENSRNOG00000007506	5	Ndufaf4	ensembl	protein_coding	-0.57200702	0.001308946	0.004409083
ENSRNOG00000021213	6	Lix1l	ensembl	protein_coding	-0.5708902	2.12E-10	7.20E-09
ENSRNOG00000057384	1	Nfatc2ip	ensembl	protein_coding	-0.569871081	0.04931496	0.092423301
ENSRNOG00000002959	7	Shroom4	ensembl	protein_coding	-0.569367319	8.17E-08	1.10E-06
ENSRNOG00000005506	7	Arhgef5	ensembl	protein_coding	-0.568924519	1.84E-08	3.15E-07
ENSRNOG00000026280	6	Mettl4	ensembl	protein_coding	-0.568905968	0.006320182	0.016647205
ENSRNOG00000010296	6	Slc7a7	ensembl	protein_coding	-0.568812403	1.57E-06	1.37E-05
ENSRNOG00000000955	4	Lnx2	ensembl	protein_coding	-0.568803205	1.07E-09	2.87E-08
ENSRNOG00000024870	7	Anks1b	ensembl	protein_coding	-0.568185417	0.014467197	0.033111911
ENSRNOG00000004602	6	Rnf145	ensembl	protein_coding	-0.567965202	3.96E-10	1.23E-08
ENSRNOG00000027088	5	Ube2k	ensembl	protein_coding	-0.567292276	8.55E-07	8.07E-06
ENSRNOG00000011352	2	Furin	ensembl	protein_coding	-0.566430825	1.46E-08	2.60E-07
ENSRNOG00000012037	6	Galnt7	ensembl	protein_coding	-0.565750401	7.19E-11	2.85E-09
ENSRNOG00000050482	3	Dbf4	ensembl_havana	protein_coding	-0.56566877	0.020526336	0.044467568
ENSRNOG00000010457	6	Vash1	ensembl	protein_coding	-0.565619696	5.69E-05	2.98E-04
ENSRNOG00000010131	7	Rin2	ensembl	protein_coding	-0.565617291	1.85E-09	4.49E-08
ENSRNOG00000037339	4	Siglec10	ensembl	protein_coding	-0.565332957	0.001779057	0.005737627
ENSRNOG00000043219	3	Fbn2	ensembl	protein_coding	-0.564236416	0.016349637	0.036673906
ENSRNOG00000042374	1	Tgif2	ensembl	protein_coding	-0.561823745	3.73E-05	2.08E-04
ENSRNOG00000002176	6	Nectin3	ensembl	protein_coding	-0.561555315	3.65E-05	2.05E-04
ENSRNOG00000029260	5	Pitpnm2	ensembl	protein_coding	-0.561454625	5.60E-07	5.61E-06
ENSRNOG00000029134	6	Adgrl1	ensembl	protein_coding	-0.5610997	3.95E-04	0.00159099
ENSRNOG00000030118	7	Msn	ensembl_havana	protein_coding	-0.560628087	3.20E-11	1.49E-09
ENSRNOG00000000442	4	Notch4	ensembl_havana	protein_coding	-0.558994047	6.82E-04	0.002527754
ENSRNOG00000007613	5	C1qtnf5	ensembl	protein_coding	-0.558741671	8.94E-07	8.41E-06
ENSRNOG00000022838	6	Cnksr1	ensembl	protein_coding	-0.558496644	1.42E-04	6.58E-04
ENSRNOG00000021013	7	Stx3	ensembl	protein_coding	-0.558406692	2.75E-06	2.21E-05
ENSRNOG00000016534	6	Fam171a1	ensembl	protein_coding	-0.55827994	9.14E-05	4.50E-04
ENSRNOG00000012502	4	Stk17b	ensembl_havana	protein_coding	-0.557782959	2.62E-07	2.96E-06
ENSRNOG00000026564	6	Ptpdc1	ensembl	protein_coding	-0.557467316	7.11E-05	3.61E-04
ENSRNOG00000011774	6	Fblim1	ensembl	protein_coding	-0.556794525	3.28E-09	7.31E-08
ENSRNOG00000006460	5	Amdhd2	ensembl	protein_coding	-0.556689703	3.93E-06	3.01E-05
ENSRNOG00000020054	4	LOC108348201	ensembl	protein_coding	-0.556633757	0.061850051	0.111990942
ENSRNOG00000043094	3	Oxct1	ensembl	protein_coding	-0.556544886	5.39E-08	7.84E-07
ENSRNOG00000006094	8	Cd44	ensembl	protein_coding	-0.556507412	1.81E-10	6.29E-09
ENSRNOG00000000070	5	LOC100910207	ensembl	protein_coding	-0.556240541	0.155008483	0.238837485
ENSRNOG00000027592	4	Rerg	ensembl	protein_coding	-0.556114121	5.52E-04	0.002111392
ENSRNOG00000018602	8	Camta1	ensembl_havana	protein_coding	-0.554958069	0.106141947	0.175233247
ENSRNOG00000010685	4	Tbx18	ensembl	protein_coding	-0.554207606	1.98E-04	8.79E-04
ENSRNOG00000007141	6	Preb	ensembl	protein_coding	-0.553996649	8.75E-09	1.67E-07
ENSRNOG00000021840	6	Cped1	ensembl	protein_coding	-0.553559123	4.90E-04	0.001912018
ENSRNOG00000012012	5	Pinx1	ensembl	protein_coding	-0.553531827	0.004836182	0.013263948
ENSRNOG00000046617	2	LOC103690149	ensembl	protein_coding	-0.553525312	0.038647017	0.07565031
ENSRNOG00000004303	5	Timp3	ensembl	protein_coding	-0.553476835	2.68E-09	6.16E-08
ENSRNOG00000011826	4	Lzts1	ensembl	protein_coding	-0.553425758	1.53E-07	1.87E-06
ENSRNOG00000019638	7	Lmna	ensembl_havana	protein_coding	-0.552633027	1.41E-10	5.07E-09
ENSRNOG00000030238	5	Fndc5	ensembl	protein_coding	-0.551859717	8.83E-04	0.003151777
ENSRNOG00000007719	7	Ccnc	ensembl	protein_coding	-0.551714989	1.71E-04	7.73E-04
ENSRNOG00000011504	7	Akap2	ensembl_havana	protein_coding	-0.551418776	2.29E-10	7.71E-09
ENSRNOG00000001813	8	Dnm1l	ensembl	protein_coding	-0.55105021	6.72E-05	3.44E-04
ENSRNOG00000011245	6	Arhgap18	ensembl	protein_coding	-0.550879851	1.86E-08	3.17E-07
ENSRNOG00000016883	6	Entpd7	ensembl	protein_coding	-0.550552664	0.037454807	0.073745089
ENSRNOG00000023753	7	Afdn	ensembl	protein_coding	-0.549838182	4.99E-07	5.11E-06
ENSRNOG00000009094	4	Nudt4	ensembl	protein_coding	-0.549551543	1.66E-11	9.06E-10
ENSRNOG00000053288	1	Ank3	ensembl	protein_coding	-0.549099975	1.88E-08	3.18E-07
ENSRNOG00000014751	7	Ret	ensembl	protein_coding	-0.548572369	0.097646029	0.163540789
ENSRNOG00000038916	4	Dram1	ensembl	protein_coding	-0.548030944	2.54E-08	4.19E-07
ENSRNOG00000030266	5	Plekhg2	ensembl_havana	protein_coding	-0.548021633	3.30E-08	5.21E-07
ENSRNOG00000042189	2	Rab31	ensembl	protein_coding	-0.547282988	1.46E-11	8.15E-10
ENSRNOG00000008024	7	Pxk	ensembl	protein_coding	-0.547247916	3.58E-08	5.58E-07
ENSRNOG00000012748	4	Vamp8	ensembl	protein_coding	-0.545773872	0.004575369	0.012652457
ENSRNOG00000010649	6	Ctnnd2	ensembl	protein_coding	-0.545684834	0.22440917	0.320675907
ENSRNOG00000020695	6	Tead2	ensembl	protein_coding	-0.545315025	1.05E-08	1.96E-07
ENSRNOG00000000161	7	Chm	ensembl	protein_coding	-0.545027268	0.001955407	0.006206135
ENSRNOG00000013364	6	Hey2	ensembl	protein_coding	-0.544708826	0.080529166	0.13939389
ENSRNOG00000033479	3	Pcdhb21	ensembl	protein_coding	-0.5447009	0.040224973	0.078239068
ENSRNOG00000002800	7	Gdpd2	ensembl_havana	protein_coding	-0.543984268	0.030956635	0.06289602
ENSRNOG00000000894	8	Fry	ensembl_havana	protein_coding	-0.543835648	2.74E-05	1.61E-04
ENSRNOG00000009102	7	Fermt2	ensembl	protein_coding	-0.543395786	3.43E-11	1.58E-09
ENSRNOG00000047491	2	AABR07037520.1	ensembl	protein_coding	-0.543269015	0.021021278	0.045417133
ENSRNOG00000002425	4	Pctp	ensembl	protein_coding	-0.543201972	0.065778031	0.117967938
ENSRNOG00000008519	7	Dipk2a	ensembl	protein_coding	-0.542418786	9.44E-08	1.25E-06
ENSRNOG00000003786	6	Tspan6	ensembl	protein_coding	-0.5418646	1.60E-09	3.96E-08
ENSRNOG00000013239	8	Tle4	ensembl	protein_coding	-0.541660153	2.12E-05	1.29E-04
ENSRNOG00000004912	7	Itgav	ensembl	protein_coding	-0.540915481	8.94E-08	1.20E-06
ENSRNOG00000004754	7	Tc2n	ensembl	protein_coding	-0.540837406	0.023182226	0.049420365
ENSRNOG00000047951	2	LOC103689922	ensembl_havana	protein_coding	-0.539692342	3.18E-05	1.83E-04
ENSRNOG00000001425	5	Sh2b2	ensembl	protein_coding	-0.539483571	2.63E-04	0.00112248
ENSRNOG00000003206	7	Actr3	ensembl	protein_coding	-0.538522997	6.32E-11	2.58E-09
ENSRNOG00000016367	7	Vasp	ensembl	protein_coding	-0.53839488	1.80E-07	2.14E-06
ENSRNOG00000015426	6	Purg	ensembl	protein_coding	-0.538309507	0.002412273	0.007430739
ENSRNOG00000015562	4	Cdh17	ensembl	protein_coding	-0.53817301	0.01100178	0.026384973
ENSRNOG00000032136	4	Cdc42ep3	ensembl	protein_coding	-0.537895659	1.37E-08	2.45E-07
ENSRNOG00000000902	7	Hsph1	ensembl	protein_coding	-0.537202374	1.95E-07	2.30E-06
ENSRNOG00000019536	5	Smim3	ensembl_havana	protein_coding	-0.536892722	6.74E-09	1.35E-07
ENSRNOG00000032443	5	Lmod3	ensembl	protein_coding	-0.536505091	1.21E-04	5.70E-04
ENSRNOG00000048449	2	Itgb3	ensembl	protein_coding	-0.536441221	2.53E-10	8.30E-09
ENSRNOG00000021110	4	Mllt11	ensembl	protein_coding	-0.535943746	3.01E-04	0.00125869
ENSRNOG00000048990	2	AABR07037356.1	ensembl	protein_coding	-0.535897345	0.005822849	0.015534483
ENSRNOG00000031801	4	Ephb3	ensembl	protein_coding	-0.53572384	5.49E-06	3.99E-05
ENSRNOG00000012148	7	Trio	ensembl	protein_coding	-0.534538637	1.08E-09	2.87E-08
ENSRNOG00000017428	5	Map1b	ensembl	protein_coding	-0.534417038	1.43E-09	3.60E-08
ENSRNOG00000013135	7	Ptpn12	ensembl	protein_coding	-0.534121122	2.99E-08	4.80E-07
ENSRNOG00000014650	5	Sema4g	ensembl	protein_coding	-0.533559531	3.26E-07	3.53E-06
ENSRNOG00000038483	5	AABR07018323.1	ensembl_havana	protein_coding	-0.533463222	0.010414324	0.025181902
ENSRNOG00000006628	7	Dusp16	ensembl	protein_coding	-0.533002774	0.001467493	0.004862814
ENSRNOG00000008365	5	Hoxb2	ensembl	protein_coding	-0.532841194	0.021259255	0.04585718
ENSRNOG00000025408	6	Dux4	ensembl_havana	protein_coding	-0.531470619	9.78E-05	4.77E-04
ENSRNOG00000055751	1	P3h2	ensembl	protein_coding	-0.531353805	0.036423252	0.0720363
ENSRNOG00000045636	2	Fasn	ensembl	protein_coding	-0.531340018	1.55E-08	2.74E-07
ENSRNOG00000029784	4	Pak1	ensembl	protein_coding	-0.531333238	2.40E-07	2.75E-06
ENSRNOG00000023261	4	Ube2q2l	ensembl	protein_coding	-0.530566832	0.001562968	0.005114395
ENSRNOG00000059984	1	Dll1	ensembl	protein_coding	-0.530363799	0.020940939	0.045259813
ENSRNOG00000020922	6	Hspb6	ensembl	protein_coding	-0.530249637	3.74E-05	2.09E-04
ENSRNOG00000059579	1	Gpt2	ensembl	protein_coding	-0.529690872	3.29E-07	3.56E-06
ENSRNOG00000042152	3	Gipc2	ensembl	protein_coding	-0.529597352	0.026712077	0.055692204
ENSRNOG00000050317	2	Uhrf1bp1l	ensembl	protein_coding	-0.528295741	3.83E-10	1.20E-08
ENSRNOG00000029273	5	E2f3	ensembl_havana	protein_coding	-0.527931202	0.00159852	0.005222209
ENSRNOG00000011435	7	Osbpl10	ensembl	protein_coding	-0.527576524	0.00771035	0.01965765
ENSRNOG00000005970	7	Lrrc1	ensembl	protein_coding	-0.526615045	7.76E-07	7.45E-06
ENSRNOG00000001736	5	Bdh1	ensembl	protein_coding	-0.526243248	5.80E-04	0.002204024
ENSRNOG00000050417	1	AABR07006774.1	ensembl	protein_coding	-0.525929444	0.500172491	0.602651254
ENSRNOG00000012098	6	Adcyap1r1	ensembl	protein_coding	-0.524787766	2.75E-06	2.21E-05
ENSRNOG00000021233	6	Itpa	ensembl	protein_coding	-0.523952026	1.14E-08	2.08E-07
ENSRNOG00000014338	6	Slc25a25	ensembl	protein_coding	-0.523722963	0.001097913	0.003797093
ENSRNOG00000010642	5	Lysmd2	ensembl	protein_coding	-0.523583181	6.08E-06	4.37E-05
ENSRNOG00000011720	7	L3mbtl3	ensembl	protein_coding	-0.522985293	1.31E-04	6.15E-04
ENSRNOG00000026793	5	Nt5dc3	ensembl	protein_coding	-0.522688882	9.02E-06	6.10E-05
ENSRNOG00000023257	5	Adamts9	ensembl	protein_coding	-0.522551668	7.65E-05	3.86E-04
ENSRNOG00000005417	5	Zhx2	ensembl	protein_coding	-0.522323738	8.73E-04	0.003120855
ENSRNOG00000014460	7	Hivep1	ensembl	protein_coding	-0.521606916	3.73E-05	2.08E-04
ENSRNOG00000007541	6	Fhl3	ensembl	protein_coding	-0.521499507	1.51E-06	1.32E-05
ENSRNOG00000016825	5	Cd3eap	ensembl	protein_coding	-0.520981047	3.29E-05	1.88E-04
ENSRNOG00000045595	1	Tnfsf9	ensembl	protein_coding	-0.520402224	0.022582442	0.04834732
ENSRNOG00000024737	6	Tnrc6a	ensembl	protein_coding	-0.520212453	5.52E-09	1.14E-07
ENSRNOG00000054959	1	Mmp11	ensembl	protein_coding	-0.519850083	5.24E-10	1.56E-08
ENSRNOG00000019892	6	Lrrfip1	ensembl	protein_coding	-0.51980447	4.75E-09	9.95E-08
ENSRNOG00000014678	4	Fzd5	ensembl	protein_coding	-0.519591676	0.025961926	0.054316448
ENSRNOG00000010176	6	Map2k1	ensembl	protein_coding	-0.518495438	4.44E-08	6.70E-07
ENSRNOG00000032788	5	Dysf	ensembl	protein_coding	-0.518466811	8.73E-09	1.67E-07
ENSRNOG00000027430	6	Ikzf2	ensembl	protein_coding	-0.517222555	0.021172677	0.045719607
ENSRNOG00000004048	7	Lrrk2	ensembl	protein_coding	-0.516930054	8.16E-09	1.59E-07
ENSRNOG00000046258	2	B3gnt5	ensembl	protein_coding	-0.516325486	5.04E-04	0.001953099
ENSRNOG00000052445	1	Kdm7a	ensembl	protein_coding	-0.516213795	0.003419245	0.009930088
ENSRNOG00000047046	2	Plin4	ensembl	protein_coding	-0.516031546	0.005650531	0.015141912
ENSRNOG00000024349	6	Cbarp	ensembl	protein_coding	-0.515742018	1.54E-05	9.73E-05
ENSRNOG00000009690	6	Obi1	ensembl	protein_coding	-0.51527587	1.76E-04	7.90E-04
ENSRNOG00000057009	1	LOC103693189	ensembl	protein_coding	-0.515238687	0.319600224	0.425379413
ENSRNOG00000048980	2	Gng2	ensembl	protein_coding	-0.515014631	5.05E-06	3.71E-05
ENSRNOG00000008678	5	Antxr1	ensembl	protein_coding	-0.514792762	7.15E-10	2.04E-08
ENSRNOG00000017090	7	RGD1308706	ensembl	protein_coding	-0.513858761	6.35E-05	3.27E-04
ENSRNOG00000057622	1	Rbm41	ensembl	protein_coding	-0.512823301	0.004310013	0.012054605
ENSRNOG00000061146	2	Gar1	ensembl_havana	protein_coding	-0.512756171	0.001528327	0.005036657
ENSRNOG00000057620	1	Slc6a8	ensembl	protein_coding	-0.511087705	4.25E-09	9.12E-08
ENSRNOG00000031643	5	Dchs1	ensembl	protein_coding	-0.510917727	6.63E-04	0.002469289
ENSRNOG00000033531	6	Cacna2d1	ensembl	protein_coding	-0.510650699	1.22E-06	1.10E-05
ENSRNOG00000005727	6	Galnt3	ensembl	protein_coding	-0.510601788	0.446340837	0.551090092
ENSRNOG00000004158	7	Hdac9	ensembl	protein_coding	-0.509873529	0.009148877	0.022668717
ENSRNOG00000026985	6	Phldb1	ensembl	protein_coding	-0.509813089	1.58E-08	2.78E-07
ENSRNOG00000031368	2	LOC499235	ensembl	protein_coding	-0.509723811	8.66E-09	1.66E-07
ENSRNOG00000058461	1	Sfpq	ensembl	protein_coding	-0.50949861	1.01E-07	1.33E-06
ENSRNOG00000047884	2	AABR07001923.1	ensembl	protein_coding	-0.509066161	0.044002208	0.084197609
ENSRNOG00000052968	1	Hnrnpa3	ensembl	protein_coding	-0.508508261	3.61E-07	3.85E-06
ENSRNOG00000007582	6	Zswim4	ensembl	protein_coding	-0.508487084	3.21E-07	3.50E-06
ENSRNOG00000001692	6	Chaf1b	ensembl	protein_coding	-0.507823931	0.007280278	0.018757238
ENSRNOG00000015278	7	Myl12a	ensembl	protein_coding	-0.507460806	6.96E-11	2.78E-09
ENSRNOG00000023013	6	Marchf3	ensembl	protein_coding	-0.506629393	3.60E-07	3.84E-06
ENSRNOG00000046313	2	Basp1	ensembl	protein_coding	-0.505752302	0.013097668	0.030470059
ENSRNOG00000012957	7	Sh3glb1	ensembl	protein_coding	-0.504863952	1.63E-10	5.80E-09
ENSRNOG00000056944	2	Arhgap24	ensembl_havana	protein_coding	-0.503940631	3.30E-04	0.001364695
ENSRNOG00000010369	8	Dhx29	ensembl	protein_coding	-0.503732859	1.41E-05	8.99E-05
ENSRNOG00000003221	4	Myoc	ensembl_havana	protein_coding	-0.503522491	0.268108849	0.370663642
ENSRNOG00000042888	3	Cdyl2	ensembl	protein_coding	-0.503470759	6.29E-04	0.00236411
ENSRNOG00000045913	3	Prdm16	ensembl_havana	protein_coding	-0.503307008	4.44E-04	0.001755112
ENSRNOG00000059016	1	Tspan12	ensembl	protein_coding	-0.50283195	0.21936994	0.3148961
ENSRNOG00000002106	7	Usp46	ensembl	protein_coding	-0.502643097	2.52E-05	1.49E-04
ENSRNOG00000004378	7	Abca5	ensembl	protein_coding	-0.502554132	2.25E-04	9.81E-04
ENSRNOG00000010186	7	Cdv3	ensembl	protein_coding	-0.50171209	1.07E-06	9.78E-06
ENSRNOG00000016166	4	Pdlim1	ensembl	protein_coding	-0.501395484	2.53E-09	5.85E-08
ENSRNOG00000017613	5	Tent4a	ensembl	protein_coding	-0.500897859	3.51E-07	3.77E-06
ENSRNOG00000021438	3	Tuba1c	ensembl	protein_coding	-0.500446888	1.09E-05	7.20E-05
ENSRNOG00000016384	4	Pik3cb	ensembl	protein_coding	-0.500176606	0.002720738	0.008211075
ENSRNOG00000000138	8	Glis1	ensembl	protein_coding	-0.500112538	0.196373822	0.288212957
ENSRNOG00000004057	8	Ccdc88a	ensembl	protein_coding	-0.499333524	0.01717813	0.038247087
ENSRNOG00000026919	5	RGD1565367	ensembl	protein_coding	-0.499245273	0.163493727	0.249133298
ENSRNOG00000056753	1	Hectd2	ensembl	protein_coding	-0.49879478	0.003430827	0.009946918
ENSRNOG00000003645	8	Hnrnpab	ensembl	protein_coding	-0.498525679	2.64E-08	4.34E-07
ENSRNOG00000024757	6	AABR07069219.1	ensembl	protein_coding	-0.498111864	2.75E-05	1.61E-04
ENSRNOG00000024207	6	Fgfrl1	ensembl	protein_coding	-0.497940873	1.67E-04	7.59E-04
ENSRNOG00000019565	6	Tbx15	ensembl	protein_coding	-0.497927185	0.008290197	0.020902692
ENSRNOG00000037765	4	Lims1	ensembl	protein_coding	-0.496870664	1.41E-07	1.75E-06
ENSRNOG00000014297	3	Sdc4	ensembl	protein_coding	-0.496861726	7.77E-10	2.19E-08
ENSRNOG00000036960	5	Abcc9	ensembl	protein_coding	-0.496845947	0.009111555	0.022590199
ENSRNOG00000048973	2	NEWGENE_1306399	ensembl	protein_coding	-0.496487401	9.06E-06	6.13E-05
ENSRNOG00000008610	5	Mbip	ensembl	protein_coding	-0.495950127	1.80E-05	1.11E-04
ENSRNOG00000000664	4	Tpst2	ensembl	protein_coding	-0.495676646	8.49E-07	8.03E-06
ENSRNOG00000013074	7	Wt1	ensembl	protein_coding	-0.494533233	1.41E-07	1.75E-06
ENSRNOG00000030049	3	Znhit6	ensembl	protein_coding	-0.494146817	1.19E-05	7.77E-05
ENSRNOG00000012709	4	Bag2	ensembl	protein_coding	-0.493897826	4.23E-06	3.20E-05
ENSRNOG00000010379	7	Celf1	ensembl	protein_coding	-0.493773702	2.92E-07	3.23E-06
ENSRNOG00000034126	4	Pcdhga2	ensembl	protein_coding	-0.492888116	2.47E-04	0.001061068
ENSRNOG00000010832	5	Pdgfrl	ensembl	protein_coding	-0.492674154	0.001532444	0.005047383
ENSRNOG00000027520	5	Pls3	ensembl	protein_coding	-0.492547693	3.13E-10	1.01E-08
ENSRNOG00000042915	4	Mxra7	ensembl	protein_coding	-0.492438552	0.004208412	0.011833517
ENSRNOG00000043068	3	Tipin	ensembl	protein_coding	-0.492428418	0.002132496	0.006678344
ENSRNOG00000013520	6	Mat2a	ensembl	protein_coding	-0.492312485	8.22E-08	1.11E-06
ENSRNOG00000020657	7	Shc1	ensembl	protein_coding	-0.492020765	1.37E-11	7.76E-10
ENSRNOG00000015461	7	Serpine2	ensembl	protein_coding	-0.491652654	7.77E-10	2.19E-08
ENSRNOG00000048849	2	Pdss1	ensembl	protein_coding	-0.491394182	0.120697967	0.194308534
ENSRNOG00000013933	5	Med27	ensembl	protein_coding	-0.491390763	1.70E-04	7.71E-04
ENSRNOG00000003897	6	Col1a1	ensembl	protein_coding	-0.491384516	8.21E-04	0.002957265
ENSRNOG00000045695	2	NEWGENE_1559832	ensembl	protein_coding	-0.490994744	0.001079876	0.003742245
ENSRNOG00000003762	7	Smarca1	ensembl	protein_coding	-0.490767976	0.002294172	0.007110633
ENSRNOG00000013323	6	Rnf217	ensembl_havana	protein_coding	-0.490617168	5.16E-05	2.74E-04
ENSRNOG00000027888	6	Cmss1	ensembl	protein_coding	-0.490440356	0.015509805	0.03508441
ENSRNOG00000013463	5	Kcnj8	ensembl	protein_coding	-0.489737364	0.234159395	0.331928115
ENSRNOG00000013123	6	Scube2	ensembl	protein_coding	-0.489636917	2.51E-05	1.49E-04
ENSRNOG00000004084	7	Lratd1	ensembl	protein_coding	-0.489316176	0.16800135	0.254644906
ENSRNOG00000009691	5	Lrrn2	ensembl	protein_coding	-0.489307684	0.168038923	0.254644906
ENSRNOG00000061608	1	Hoxa3	ensembl	protein_coding	-0.489037596	0.014417362	0.033029266
ENSRNOG00000029441	5	Klhl2	ensembl	protein_coding	-0.489022313	4.55E-08	6.82E-07
ENSRNOG00000042833	3	AABR07030521.1	ensembl	protein_coding	-0.489019069	0.001545484	0.005076511
ENSRNOG00000013011	7	Dnajb4	ensembl	protein_coding	-0.488991254	8.36E-07	7.96E-06
ENSRNOG00000006490	7	Neo1	ensembl	protein_coding	-0.488923952	2.66E-09	6.14E-08
ENSRNOG00000006681	4	Rdh10	ensembl	protein_coding	-0.488559727	0.010326045	0.025008649
ENSRNOG00000017600	6	Ptpn9	ensembl	protein_coding	-0.488511741	7.96E-09	1.56E-07
ENSRNOG00000010124	7	Trim2	ensembl	protein_coding	-0.487943141	8.72E-08	1.17E-06
ENSRNOG00000032391	5	Esyt2	ensembl	protein_coding	-0.487739734	8.84E-09	1.69E-07
ENSRNOG00000015577	3	Lpar6	ensembl	protein_coding	-0.48695123	0.078838831	0.136901258
ENSRNOG00000006766	6	Laptm4b	ensembl	protein_coding	-0.486511111	8.76E-10	2.41E-08
ENSRNOG00000027024	5	Rgs16	ensembl	protein_coding	-0.486416296	0.111504332	0.182310114
ENSRNOG00000009433	7	Mcub	ensembl_havana	protein_coding	-0.486414999	0.008936905	0.022248881
ENSRNOG00000027818	6	Znhit3	ensembl	protein_coding	-0.486143326	0.005970755	0.015886803
ENSRNOG00000015514	7	Bcat1	ensembl	protein_coding	-0.485699235	1.47E-07	1.81E-06
ENSRNOG00000008048	8	Plscr1	ensembl	protein_coding	-0.485662231	4.13E-06	3.13E-05
ENSRNOG00000010625	7	Dnmt3b	ensembl	protein_coding	-0.484652753	0.204177134	0.297560475
ENSRNOG00000011503	8	Shb	ensembl	protein_coding	-0.484400285	4.29E-06	3.22E-05
ENSRNOG00000017114	8	Synj2	ensembl	protein_coding	-0.483706121	1.16E-08	2.12E-07
ENSRNOG00000057650	1	LOC100912608	ensembl_havana	protein_coding	-0.483626708	0.132314216	0.209713159
ENSRNOG00000016585	7	Bmi1	ensembl	protein_coding	-0.482687727	5.08E-06	3.73E-05
ENSRNOG00000011927	7	Sdc3	ensembl	protein_coding	-0.482613837	1.56E-04	7.16E-04
ENSRNOG00000047513	3	AABR07047789.1	ensembl_havana	protein_coding	-0.482248466	1.54E-06	1.34E-05
ENSRNOG00000019566	6	LOC100911109	ensembl	protein_coding	-0.48170556	0.815592876	0.867658133
ENSRNOG00000039582	4	RGD1561161	ensembl	protein_coding	-0.481602991	4.00E-06	3.05E-05
ENSRNOG00000003402	7	Stx6	ensembl_havana	protein_coding	-0.481207307	8.63E-08	1.16E-06
ENSRNOG00000054751	1	Lmbrd2	ensembl	protein_coding	-0.481131233	0.002431267	0.007473941
ENSRNOG00000017105	7	Dpyd	ensembl_havana	protein_coding	-0.481091714	0.038619146	0.075616854
ENSRNOG00000026610	5	Akirin1	ensembl	protein_coding	-0.480886958	6.77E-06	4.77E-05
ENSRNOG00000004923	6	Map4k5	ensembl	protein_coding	-0.480674514	1.55E-08	2.74E-07
ENSRNOG00000053620	1	AABR07051069.1	ensembl	protein_coding	-0.480638938	0.78820682	0.846683729
ENSRNOG00000001621	5	C2cd2	ensembl	protein_coding	-0.480136161	3.28E-06	2.58E-05
ENSRNOG00000004672	4	Sec14l2	ensembl	protein_coding	-0.480025281	0.007374204	0.018962227
ENSRNOG00000007387	7	Per1	ensembl	protein_coding	-0.479746629	1.35E-05	8.67E-05
ENSRNOG00000007031	5	Trim9	ensembl	protein_coding	-0.479523542	0.008810462	0.02200695
ENSRNOG00000016443	7	Vps13d	ensembl	protein_coding	-0.47909361	4.55E-09	9.67E-08
ENSRNOG00000006950	2	Padi3	ensembl	protein_coding	-0.479080287	0.197069695	0.289057975
ENSRNOG00000033134	6	Mef2c	ensembl_havana	protein_coding	-0.478650098	3.00E-07	3.31E-06
ENSRNOG00000000536	7	Mdga1	ensembl	protein_coding	-0.478185385	0.164459716	0.250351632
ENSRNOG00000014980	4	Mob4	ensembl	protein_coding	-0.477680596	3.42E-06	2.67E-05
ENSRNOG00000020059	4	Pcdhb14	ensembl	protein_coding	-0.477285779	0.076714125	0.133829831
ENSRNOG00000021569	6	Tiam1	ensembl	protein_coding	-0.475850731	5.78E-05	3.02E-04
ENSRNOG00000010918	5	Cebpa	ensembl	protein_coding	-0.475666802	0.221468434	0.317378299
ENSRNOG00000000075	6	Mtf2	ensembl	protein_coding	-0.475118499	2.53E-04	0.001083615
ENSRNOG00000025843	6	Ccdc102a	ensembl	protein_coding	-0.475019861	3.99E-04	0.001605351
ENSRNOG00000051472	1	Hoxd11	ensembl	protein_coding	-0.474643647	0.28755228	0.391162129
ENSRNOG00000001090	5	Stard13	ensembl	protein_coding	-0.47450674	2.08E-07	2.43E-06
ENSRNOG00000009311	6	Fstl3	ensembl	protein_coding	-0.47434414	5.82E-05	3.04E-04
ENSRNOG00000043436	3	Micu1	ensembl	protein_coding	-0.474258284	1.56E-08	2.75E-07
ENSRNOG00000013825	7	Rap1gap	ensembl	protein_coding	-0.474189322	0.133406656	0.211064942
ENSRNOG00000008712	6	Tmem268	ensembl	protein_coding	-0.474167083	3.45E-06	2.70E-05
ENSRNOG00000050224	1	Stambpl1	ensembl	protein_coding	-0.474104601	5.88E-05	3.06E-04
ENSRNOG00000019316	4	Sh3bp4	ensembl	protein_coding	-0.473899405	2.22E-08	3.70E-07
ENSRNOG00000001070	5	Cdk2ap1	ensembl	protein_coding	-0.473280691	2.77E-07	3.11E-06
ENSRNOG00000013683	3	S1pr1	ensembl	protein_coding	-0.4732522	6.66E-04	0.002475635
ENSRNOG00000013806	6	Mplkip	ensembl	protein_coding	-0.473112664	0.003086948	0.009105702
ENSRNOG00000015495	4	Slc25a37	ensembl	protein_coding	-0.472849471	0.017700371	0.039242835
ENSRNOG00000016906	5	Lipt2	ensembl	protein_coding	-0.472792223	0.004365087	0.012168842
ENSRNOG00000043099	1	Ddx21	ensembl	protein_coding	-0.472581445	3.87E-07	4.08E-06
ENSRNOG00000000692	7	Ung	ensembl	protein_coding	-0.47209949	0.010471118	0.025283662
ENSRNOG00000000299	5	Foxo3	ensembl_havana	protein_coding	-0.471821867	1.70E-06	1.46E-05
ENSRNOG00000012562	6	Grin3b	ensembl_havana	protein_coding	-0.471383431	0.213667751	0.308403357
ENSRNOG00000002555	4	Serpinb7	ensembl	protein_coding	-0.471357338	0.014967553	0.034082058
ENSRNOG00000030058	5	LOC100359600	ensembl	protein_coding	-0.470996398	0.124112628	0.198890468
ENSRNOG00000018229	7	Slc45a1	ensembl	protein_coding	-0.470782342	0.265666016	0.367920523
ENSRNOG00000009779	5	Krt8	ensembl_havana	protein_coding	-0.469687384	2.80E-06	2.24E-05
ENSRNOG00000000151	7	Ldlrap1	ensembl	protein_coding	-0.469487056	0.011580498	0.027525987
ENSRNOG00000016050	7	Fgfr1	ensembl	protein_coding	-0.469331985	2.77E-07	3.11E-06
ENSRNOG00000003434	7	Ro60	ensembl	protein_coding	-0.46931812	0.006103222	0.016153533
ENSRNOG00000017079	5	Pgm2l1	ensembl	protein_coding	-0.469301247	0.002563562	0.007810781
ENSRNOG00000011683	5	Fes	ensembl	protein_coding	-0.469188873	0.138342544	0.217671961
ENSRNOG00000013794	4	Rbp1	ensembl	protein_coding	-0.469175335	7.17E-04	0.002635499
ENSRNOG00000010947	8	Mmp14	ensembl	protein_coding	-0.468977819	2.01E-09	4.86E-08
ENSRNOG00000007753	6	Plaa	ensembl	protein_coding	-0.468615669	1.55E-05	9.79E-05
ENSRNOG00000046848	2	PCOLCE2	ensembl	protein_coding	-0.468493047	1.23E-04	5.81E-04
ENSRNOG00000024027	5	Lemd3	ensembl	protein_coding	-0.4675277	2.10E-05	1.27E-04
ENSRNOG00000010208	7	Timp1	ensembl	protein_coding	-0.46624753	3.26E-08	5.17E-07
ENSRNOG00000025365	6	Ido2	ensembl	protein_coding	-0.463897807	0.141458992	0.221660497
ENSRNOG00000046973	2	Tmco3	ensembl	protein_coding	-0.462669604	0.06108244	0.110784431
ENSRNOG00000012196	5	Asah2	ensembl	protein_coding	-0.46264703	5.96E-05	3.10E-04
ENSRNOG00000045569	3	Nol8	ensembl_havana	protein_coding	-0.461726502	0.027503235	0.057064825
ENSRNOG00000018131	7	Slc16a4	ensembl	protein_coding	-0.461362489	1.56E-04	7.16E-04
ENSRNOG00000018910	6	Abhd11	ensembl	protein_coding	-0.460987982	0.007489851	0.019198348
ENSRNOG00000013737	6	Bcar3	ensembl	protein_coding	-0.460786979	3.11E-05	1.80E-04
ENSRNOG00000013048	7	Pde7a	ensembl	protein_coding	-0.460769611	1.24E-06	1.11E-05
ENSRNOG00000009113	7	Marcksl1	ensembl	protein_coding	-0.46060564	1.05E-08	1.95E-07
ENSRNOG00000021441	7	Reln	ensembl	protein_coding	-0.460470488	0.001146743	0.003937676
ENSRNOG00000009508	6	Casp6	ensembl_havana	protein_coding	-0.460360613	7.25E-06	5.05E-05
ENSRNOG00000056462	1	Tmf1	ensembl	protein_coding	-0.46025555	0.001059488	0.003677945
ENSRNOG00000024641	5	LOC100910838	ensembl	protein_coding	-0.459857107	0.02445391	0.05170992
ENSRNOG00000028504	3	Socs5	ensembl	protein_coding	-0.459070573	6.82E-11	2.74E-09
ENSRNOG00000002781	7	Kdsr	ensembl_havana	protein_coding	-0.458918495	5.09E-06	3.73E-05
ENSRNOG00000014648	6	Efnb2	ensembl	protein_coding	-0.458068608	2.52E-10	8.29E-09
ENSRNOG00000019667	7	Ppfibp2	ensembl	protein_coding	-0.457792878	0.01263915	0.029603709
ENSRNOG00000007430	8	Slx4ip	ensembl	protein_coding	-0.457728285	6.53E-04	0.00243495
ENSRNOG00000010171	5	Elk1	ensembl	protein_coding	-0.457676642	9.11E-08	1.22E-06
ENSRNOG00000015896	7	Rbpms2	ensembl	protein_coding	-0.457223725	0.035173074	0.069997094
ENSRNOG00000020238	6	Plekhh3	ensembl	protein_coding	-0.457034325	8.29E-06	5.69E-05
ENSRNOG00000018928	5	AABR07002774.1	ensembl	protein_coding	-0.456507497	0.004458086	0.012391313
ENSRNOG00000009722	7	Chd3	ensembl	protein_coding	-0.45648624	5.88E-09	1.20E-07
ENSRNOG00000027988	5	Zhx3	ensembl	protein_coding	-0.456448304	1.44E-04	6.66E-04
ENSRNOG00000004139	8	Ndel1	ensembl	protein_coding	-0.456263176	1.29E-09	3.36E-08
ENSRNOG00000011292	6	NEWGENE_621351	ensembl	protein_coding	-0.456106908	6.15E-04	0.002318195
ENSRNOG00000016846	6	Pik3cd	ensembl	protein_coding	-0.455363606	0.001031793	0.003602591
ENSRNOG00000014509	8	Sacs	ensembl	protein_coding	-0.455091897	0.001760429	0.005686678
ENSRNOG00000015502	7	Mfsd14a	ensembl	protein_coding	-0.454853529	0.013418851	0.031114976
ENSRNOG00000029799	4	Tomm34	ensembl	protein_coding	-0.45478298	1.98E-07	2.33E-06
ENSRNOG00000031760	6	Fmn1	ensembl	protein_coding	-0.454781441	5.46E-05	2.88E-04
ENSRNOG00000003330	4	Acsf2	ensembl	protein_coding	-0.454763004	4.06E-05	2.23E-04
ENSRNOG00000002735	6	Dhx9	ensembl	protein_coding	-0.453892644	4.23E-09	9.09E-08
ENSRNOG00000020078	7	Vstm4	ensembl	protein_coding	-0.453379525	0.001804208	0.005801904
ENSRNOG00000059870	1	Hoxa11	ensembl	protein_coding	-0.453359581	1.04E-08	1.94E-07
ENSRNOG00000016251	5	Dnaja2	ensembl	protein_coding	-0.452735227	4.02E-08	6.15E-07
ENSRNOG00000014479	5	Cttnbp2nl	ensembl	protein_coding	-0.451917809	3.86E-08	5.95E-07
ENSRNOG00000009932	8	Mctp2	ensembl_havana	protein_coding	-0.451574424	0.008383919	0.021094796
ENSRNOG00000034240	4	Bcor	ensembl	protein_coding	-0.451528925	6.62E-06	4.67E-05
ENSRNOG00000042449	2	Cdc42se2	ensembl	protein_coding	-0.451381518	2.63E-05	1.55E-04
ENSRNOG00000007850	7	Mok	ensembl	protein_coding	-0.451186117	0.035862739	0.071145997
ENSRNOG00000011509	7	Agk	ensembl	protein_coding	-0.45109356	1.78E-04	7.98E-04
ENSRNOG00000011175	8	Hnrnpa2b1	ensembl	protein_coding	-0.450207999	5.71E-06	4.13E-05
ENSRNOG00000002292	8	Hnrnpd	ensembl	protein_coding	-0.450066965	2.27E-07	2.62E-06
ENSRNOG00000002074	7	Rest	ensembl	protein_coding	-0.45003164	4.36E-08	6.60E-07
ENSRNOG00000017416	4	Ppic	ensembl	protein_coding	-0.449094252	4.81E-10	1.45E-08
ENSRNOG00000019869	8	Lrfn1	ensembl	protein_coding	-0.449072578	0.00719107	0.018563175
ENSRNOG00000050539	2	Fbln5	ensembl	protein_coding	-0.449048113	1.48E-07	1.81E-06
ENSRNOG00000027380	6	Upk1b	ensembl	protein_coding	-0.449038134	1.86E-09	4.50E-08
ENSRNOG00000023296	6	AABR07002945.1	ensembl	protein_coding	-0.449028034	0.00236761	0.007306255
ENSRNOG00000019027	6	Habp4	ensembl	protein_coding	-0.448947247	1.08E-04	5.20E-04
ENSRNOG00000011077	7	Tjp1	ensembl	protein_coding	-0.448941783	4.90E-10	1.47E-08
ENSRNOG00000016780	6	RGD1310951	ensembl	protein_coding	-0.448891382	0.021789097	0.046832156
ENSRNOG00000010100	6	Tyw5	ensembl	protein_coding	-0.44850198	0.005333954	0.014422053
ENSRNOG00000015552	7	Ppil4	ensembl	protein_coding	-0.448427668	2.28E-04	9.91E-04
ENSRNOG00000006970	3	Ntn3	ensembl	protein_coding	-0.448129139	1.11E-04	5.30E-04
ENSRNOG00000010633	3	Acsl1	ensembl	protein_coding	-0.448006935	4.67E-06	3.46E-05
ENSRNOG00000004481	5	Adss	ensembl	protein_coding	-0.447967255	9.56E-08	1.26E-06
ENSRNOG00000005861	6	Hsd11b1	ensembl	protein_coding	-0.44764506	1.27E-07	1.61E-06
ENSRNOG00000022804	6	Foxp4	ensembl	protein_coding	-0.447483122	6.12E-06	4.38E-05
ENSRNOG00000016408	6	Kirrel1	ensembl	protein_coding	-0.447227968	3.48E-08	5.45E-07
ENSRNOG00000025604	5	Atad2	ensembl	protein_coding	-0.446405146	0.009295114	0.022982368
ENSRNOG00000047211	1	Fzd3	ensembl	protein_coding	-0.445803035	0.008468448	0.021267453
ENSRNOG00000057826	1	AABR07040412.1	ensembl	protein_coding	-0.445096067	0.125342447	0.200494592
ENSRNOG00000007866	8	Clec2dl1	ensembl	protein_coding	-0.445002768	0.001048596	0.0036475
ENSRNOG00000017930	5	Lpcat1	ensembl	protein_coding	-0.444961235	1.90E-07	2.25E-06
ENSRNOG00000037299	4	Smpd5	ensembl	protein_coding	-0.444790632	0.001538695	0.00506112
ENSRNOG00000010260	7	Dixdc1	ensembl	protein_coding	-0.444402383	1.34E-05	8.63E-05
ENSRNOG00000048838	3	Gjc1	ensembl_havana	protein_coding	-0.443597417	0.002059667	0.006486652
ENSRNOG00000003792	7	Med14	ensembl_havana	protein_coding	-0.443562013	1.36E-06	1.21E-05
ENSRNOG00000004152	5	Lrp12	ensembl	protein_coding	-0.442791942	1.39E-07	1.73E-06
ENSRNOG00000047907	3	LOC100912585	ensembl	protein_coding	-0.442781401	5.81E-06	4.20E-05
ENSRNOG00000020119	8	Pcdha13	ensembl	protein_coding	-0.442691152	3.76E-06	2.90E-05
ENSRNOG00000001781	6	Lmln	ensembl	protein_coding	-0.442577298	0.004153643	0.011698649
ENSRNOG00000061474	1	Ctdp1	ensembl	protein_coding	-0.442280702	3.43E-06	2.69E-05
ENSRNOG00000005772	7	Hacd4	ensembl	protein_coding	-0.442275083	0.005792075	0.015477846
ENSRNOG00000010833	5	Mthfd2	ensembl	protein_coding	-0.442205021	0.0025975	0.007894196
ENSRNOG00000002343	7	Uchl1	ensembl	protein_coding	-0.441777469	1.10E-04	5.27E-04
ENSRNOG00000004807	6	Arf2	ensembl	protein_coding	-0.440523464	0.001169602	0.00400246
ENSRNOG00000005043	7	Cpeb2	ensembl	protein_coding	-0.440496403	0.003196872	0.009386228
ENSRNOG00000012939	7	Abca7	ensembl_havana	protein_coding	-0.440200325	0.009517327	0.023427267
ENSRNOG00000019491	6	Stard10	ensembl	protein_coding	-0.439998224	6.69E-04	0.002483517
ENSRNOG00000013718	7	Herc2	ensembl	protein_coding	-0.439924085	2.51E-09	5.83E-08
ENSRNOG00000012982	7	Map9	ensembl	protein_coding	-0.43987789	2.33E-04	0.001007281
ENSRNOG00000003088	6	Arhgap31	ensembl	protein_coding	-0.439865576	4.16E-07	4.34E-06
ENSRNOG00000014819	6	Hap1	ensembl	protein_coding	-0.439842021	0.18561556	0.275209663
ENSRNOG00000020479	5	Pik3c2a	ensembl	protein_coding	-0.439771537	0.007249314	0.018689467
ENSRNOG00000000587	7	Rpf2	ensembl	protein_coding	-0.439482777	0.001238168	0.004204808
ENSRNOG00000004305	5	Abl2	ensembl	protein_coding	-0.439420247	2.02E-04	8.92E-04
ENSRNOG00000059461	1	B4galt1	ensembl	protein_coding	-0.439143286	2.70E-06	2.18E-05
ENSRNOG00000062279	1	AABR07019209.2	havana	protein_coding	-0.439119673	0.044767783	0.08548579
ENSRNOG00000051952	1	Tes	ensembl	protein_coding	-0.438645471	2.17E-10	7.33E-09
ENSRNOG00000013437	6	LOC691083	ensembl	protein_coding	-0.438488613	0.015260371	0.034635826
ENSRNOG00000008872	5	Tmem68	ensembl	protein_coding	-0.438463793	0.002709508	0.008189099
ENSRNOG00000052343	3	Eif4e	ensembl_havana	protein_coding	-0.438152786	3.60E-06	2.80E-05
ENSRNOG00000052038	1	Haus8	ensembl	protein_coding	-0.437983885	0.019617942	0.042753683
ENSRNOG00000003759	6	Galc	ensembl	protein_coding	-0.43778659	6.10E-05	3.16E-04
ENSRNOG00000029316	3	Gtf2f2	ensembl	protein_coding	-0.437391609	0.003732864	0.01067851
ENSRNOG00000022372	6	Kdm1a	ensembl	protein_coding	-0.436824129	8.11E-09	1.58E-07
ENSRNOG00000056228	1	Atp10a	ensembl	protein_coding	-0.436280261	6.53E-07	6.39E-06
ENSRNOG00000007272	6	Rnf103	ensembl	protein_coding	-0.435954015	8.04E-07	7.68E-06
ENSRNOG00000010750	4	Twistnb	ensembl	protein_coding	-0.435812177	4.32E-04	0.001711965
ENSRNOG00000002253	3	Wdr5b	ensembl	protein_coding	-0.4356061	0.059295937	0.108229476
ENSRNOG00000018052	7	Cnksr3	ensembl_havana	protein_coding	-0.435556734	2.76E-05	1.62E-04
ENSRNOG00000032436	2	Tmod3	ensembl	protein_coding	-0.435526226	5.34E-08	7.78E-07
ENSRNOG00000018752	7	Clcf1	ensembl	protein_coding	-0.435277546	1.58E-04	7.24E-04
ENSRNOG00000039471	1	LOC108348771	ensembl	protein_coding	-0.434887313	0.139223027	0.218714122
ENSRNOG00000018149	5	Smarca5	ensembl	protein_coding	-0.434612181	4.27E-06	3.21E-05
ENSRNOG00000017491	7	Carf	ensembl	protein_coding	-0.43412336	0.004508146	0.012506805
ENSRNOG00000001478	7	Gtf2ird1	ensembl	protein_coding	-0.434105006	9.45E-04	0.003339322
ENSRNOG00000058094	1	AABR07028902.1	ensembl	protein_coding	-0.434058396	4.19E-06	3.17E-05
ENSRNOG00000024533	3	Eogt	ensembl	protein_coding	-0.43347051	1.38E-07	1.72E-06
ENSRNOG00000014310	7	Tmtc4	ensembl	protein_coding	-0.433461229	2.12E-04	9.29E-04
ENSRNOG00000030183	5	Plod2	ensembl	protein_coding	-0.433178708	5.78E-09	1.18E-07
ENSRNOG00000059491	1	Fgd4	ensembl	protein_coding	-0.433075176	0.052625669	0.097805383
ENSRNOG00000053239	1	Clmp	ensembl	protein_coding	-0.432956368	9.40E-09	1.79E-07
ENSRNOG00000010659	7	Gabpb1	ensembl	protein_coding	-0.432248237	2.02E-05	1.23E-04
ENSRNOG00000015822	5	Klf13	ensembl	protein_coding	-0.431933444	0.043048744	0.082609647
ENSRNOG00000020433	7	Actn4	ensembl	protein_coding	-0.43162822	1.24E-09	3.24E-08
ENSRNOG00000033280	6	Pam	ensembl	protein_coding	-0.431570233	5.73E-10	1.68E-08
ENSRNOG00000007408	6	Ebf4	ensembl	protein_coding	-0.431216022	0.019083125	0.041731763
ENSRNOG00000037221	2	Tipinl1	ensembl	protein_coding	-0.430903966	0.007119483	0.018413934
ENSRNOG00000056485	1	LOC103694903	ensembl	protein_coding	-0.430839994	0.333902911	0.439794179
ENSRNOG00000004512	7	Apool	ensembl	protein_coding	-0.430807403	8.92E-05	4.41E-04
ENSRNOG00000004544	7	Ube2e3	ensembl	protein_coding	-0.430376928	6.92E-08	9.66E-07
ENSRNOG00000016949	6	Slc25a33	ensembl	protein_coding	-0.430196108	0.13640242	0.214984794
ENSRNOG00000010523	6	Naa20	ensembl_havana	protein_coding	-0.429857309	1.95E-06	1.66E-05
ENSRNOG00000026455	6	Gpd1l	ensembl	protein_coding	-0.429843272	1.96E-05	1.20E-04
ENSRNOG00000008557	6	Abcb8	ensembl	protein_coding	-0.429226172	1.19E-05	7.80E-05
ENSRNOG00000017493	6	Pias2	ensembl	protein_coding	-0.428912933	8.23E-06	5.66E-05
ENSRNOG00000054118	2	Tpgs2	ensembl_havana	protein_coding	-0.428727998	4.18E-05	2.29E-04
ENSRNOG00000028627	8	Hmcn1	ensembl_havana	protein_coding	-0.428678189	4.53E-09	9.66E-08
ENSRNOG00000047931	2	Tmsb4x	ensembl	protein_coding	-0.428504733	5.58E-07	5.60E-06
ENSRNOG00000014548	7	Nedd9	ensembl	protein_coding	-0.428105932	3.31E-04	0.001365036
ENSRNOG00000037659	4	Mto1	ensembl	protein_coding	-0.427769281	0.049877793	0.093320971
ENSRNOG00000001767	5	RGD1562339	ensembl	protein_coding	-0.42770367	0.007468014	0.019154796
ENSRNOG00000046794	1	Khdrbs1	ensembl	protein_coding	-0.427531199	5.03E-09	1.05E-07
ENSRNOG00000043182	3	Septin6	ensembl_havana	protein_coding	-0.427200653	1.96E-05	1.20E-04
ENSRNOG00000027747	7	Ninl	ensembl	protein_coding	-0.426954476	6.66E-05	3.41E-04
ENSRNOG00000011618	5	Mmaa	ensembl	protein_coding	-0.426897705	0.015206005	0.034540052
ENSRNOG00000018962	2	Ctf1	ensembl	protein_coding	-0.426698778	0.10943941	0.179543902
ENSRNOG00000011407	6	Prag1	ensembl	protein_coding	-0.426591026	6.25E-05	3.23E-04
ENSRNOG00000060448	1	Hand2	ensembl	protein_coding	-0.426582982	0.014757531	0.033680313
ENSRNOG00000030109	4	Kpna5	ensembl	protein_coding	-0.426468032	0.076308195	0.133179607
ENSRNOG00000016351	7	Frrs1	ensembl	protein_coding	-0.426140032	1.32E-06	1.18E-05
ENSRNOG00000056246	1	Gls	ensembl	protein_coding	-0.426002472	5.28E-04	0.002034742
ENSRNOG00000001227	6	Adarb1	ensembl	protein_coding	-0.425955967	0.014901185	0.033962106
ENSRNOG00000025371	5	Spry1	ensembl	protein_coding	-0.425495114	3.16E-07	3.45E-06
ENSRNOG00000025695	6	Tns3	ensembl	protein_coding	-0.425267155	4.01E-07	4.21E-06
ENSRNOG00000001261	6	Ftcd	ensembl	protein_coding	-0.425180297	0.30791642	0.412842697
ENSRNOG00000004367	6	Elk3	ensembl	protein_coding	-0.424827538	1.01E-07	1.33E-06
ENSRNOG00000013090	7	Gadd45g	ensembl	protein_coding	-0.424761417	3.93E-05	2.17E-04
ENSRNOG00000000661	5	Hps4	ensembl	protein_coding	-0.424702915	9.26E-06	6.26E-05
ENSRNOG00000021125	8	Prdx5	ensembl	protein_coding	-0.424286811	1.43E-07	1.77E-06
ENSRNOG00000005074	6	Arl6ip6	ensembl	protein_coding	-0.423866694	2.04E-04	8.98E-04
ENSRNOG00000004542	7	Ttc8	ensembl	protein_coding	-0.42316067	1.06E-05	7.03E-05
ENSRNOG00000004823	8	Dock4	ensembl	protein_coding	-0.422711648	1.57E-06	1.37E-05
ENSRNOG00000046379	2	Srm	ensembl	protein_coding	-0.422533044	2.19E-05	1.32E-04
ENSRNOG00000048910	1	Zfp709l1	ensembl	protein_coding	-0.422345101	0.012959385	0.030236052
ENSRNOG00000000245	7	Slc16a6	ensembl	protein_coding	-0.421761607	0.315618405	0.42133814
ENSRNOG00000033608	4	Cd276	ensembl	protein_coding	-0.421666219	2.10E-07	2.45E-06
ENSRNOG00000022694	6	Plekhg5	ensembl	protein_coding	-0.421313099	2.36E-05	1.41E-04
ENSRNOG00000013484	5	Gsta1	ensembl	protein_coding	-0.42122244	0.006948379	0.018048666
ENSRNOG00000019490	7	Slc20a2	ensembl	protein_coding	-0.421081658	1.06E-07	1.37E-06
ENSRNOG00000014574	7	Entpd1	ensembl	protein_coding	-0.420438272	0.011017426	0.026417232
ENSRNOG00000001531	7	Chac2	ensembl	protein_coding	-0.420396112	0.04999931	0.093516509
ENSRNOG00000001269	6	Ppp1cc	ensembl	protein_coding	-0.420199519	1.74E-09	4.26E-08
ENSRNOG00000005486	8	Phf20l1	ensembl_havana	protein_coding	-0.419476	0.00215337	0.00673145
ENSRNOG00000018574	6	Qsox2	ensembl	protein_coding	-0.419375459	1.96E-05	1.20E-04
ENSRNOG00000013287	6	Sall2	ensembl	protein_coding	-0.419346533	2.68E-05	1.58E-04
ENSRNOG00000000204	7	Syncrip	ensembl	protein_coding	-0.418998613	4.23E-06	3.20E-05
ENSRNOG00000015054	6	Rcbtb2	ensembl	protein_coding	-0.418654161	3.34E-06	2.62E-05
ENSRNOG00000025296	5	Lrrc8a	ensembl	protein_coding	-0.418350287	1.49E-07	1.82E-06
ENSRNOG00000018012	7	Tulp4	ensembl	protein_coding	-0.418320697	5.50E-07	5.54E-06
ENSRNOG00000004676	7	Pak3	ensembl	protein_coding	-0.418212499	0.055177834	0.101793883
ENSRNOG00000008947	4	Cpz	ensembl	protein_coding	-0.418184865	0.010800063	0.02597888
ENSRNOG00000057943	1	AABR07058884.2	ensembl	protein_coding	-0.417669669	0.107087007	0.176357906
ENSRNOG00000060168	2	Prkx	ensembl_havana	protein_coding	-0.417214256	1.92E-05	1.17E-04
ENSRNOG00000047594	2	LOC108348069	ensembl	protein_coding	-0.416896988	2.53E-04	0.001081649
ENSRNOG00000014886	5	Fam107b	ensembl	protein_coding	-0.416646854	3.40E-04	0.001398177
ENSRNOG00000036745	3	Gna13	ensembl	protein_coding	-0.416285219	1.18E-08	2.16E-07
ENSRNOG00000007036	6	Tgfbr1	ensembl	protein_coding	-0.414936427	9.82E-07	9.16E-06
ENSRNOG00000058593	1	Zbtb1	ensembl	protein_coding	-0.414930972	1.17E-05	7.64E-05
ENSRNOG00000012447	5	Setd6	ensembl	protein_coding	-0.414896114	0.017228263	0.038340677
ENSRNOG00000004873	7	Prkch	ensembl	protein_coding	-0.414692254	0.08810483	0.150280311
ENSRNOG00000000599	7	Lama4	ensembl	protein_coding	-0.414642512	1.98E-07	2.33E-06
ENSRNOG00000017120	6	Abhd2	ensembl	protein_coding	-0.414459882	1.08E-07	1.40E-06
ENSRNOG00000010077	7	Smarcd3	ensembl	protein_coding	-0.414163944	1.74E-04	7.86E-04
ENSRNOG00000018227	7	Mfsd14b	ensembl	protein_coding	-0.41402729	6.47E-07	6.34E-06
ENSRNOG00000038933	4	Spcs3	ensembl	protein_coding	-0.413255829	2.98E-06	2.37E-05
ENSRNOG00000025350	5	Ppp1r13l	ensembl	protein_coding	-0.413223936	0.002314542	0.007166386
ENSRNOG00000021814	4	Tnfrsf25	ensembl	protein_coding	-0.413150386	0.068219197	0.121547961
ENSRNOG00000029911	4	Cilp	ensembl	protein_coding	-0.413016402	1.09E-08	2.01E-07
ENSRNOG00000002450	7	Rrp15	ensembl	protein_coding	-0.412439022	0.006613321	0.017335834
ENSRNOG00000001249	8	Col6a1	ensembl	protein_coding	-0.4123921	1.74E-07	2.08E-06
ENSRNOG00000028498	5	Wdr1	ensembl	protein_coding	-0.411976385	8.13E-09	1.58E-07
ENSRNOG00000024852	5	Tmx4	ensembl	protein_coding	-0.411882715	3.04E-07	3.34E-06
ENSRNOG00000004402	6	Lpgat1	ensembl	protein_coding	-0.411864981	5.84E-10	1.70E-08
ENSRNOG00000021220	5	Cpxm1	ensembl	protein_coding	-0.411458821	0.005786837	0.015472717
ENSRNOG00000029813	4	AABR07035218.1	ensembl	protein_coding	-0.411209068	1.62E-04	7.39E-04
ENSRNOG00000005724	5	LOC100910771	ensembl	protein_coding	-0.411006918	2.78E-04	0.001175854
ENSRNOG00000017876	6	Dnajc21	ensembl	protein_coding	-0.410450134	0.003950668	0.011210953
ENSRNOG00000016677	6	Csnk1g3	ensembl	protein_coding	-0.410314694	0.001047051	0.003643181
ENSRNOG00000010524	6	Cryab	ensembl	protein_coding	-0.410293141	2.87E-08	4.65E-07
ENSRNOG00000014552	3	LOC100909657	ensembl	protein_coding	-0.410206299	0.115506076	0.187649664
ENSRNOG00000046168	2	Ppm1l	ensembl	protein_coding	-0.409622901	4.18E-08	6.36E-07
ENSRNOG00000002278	7	Tec	ensembl	protein_coding	-0.409547001	0.026210404	0.054731617
ENSRNOG00000052062	1	Tut4	ensembl	protein_coding	-0.40902625	8.44E-04	0.003029696
ENSRNOG00000006185	7	Etaa1	ensembl	protein_coding	-0.408996821	0.006574145	0.017240651
ENSRNOG00000005882	7	Tle1	ensembl	protein_coding	-0.408904549	0.003370782	0.009813028
ENSRNOG00000002146	5	Pkd2	ensembl	protein_coding	-0.408874477	1.90E-07	2.25E-06
ENSRNOG00000005984	7	Etv6	ensembl	protein_coding	-0.408642019	7.05E-05	3.59E-04
ENSRNOG00000007033	7	Sorcs2	ensembl	protein_coding	-0.408318958	7.37E-05	3.73E-04
ENSRNOG00000013636	5	Ppil3	ensembl	protein_coding	-0.407644354	0.013601614	0.031478095
ENSRNOG00000006306	6	Gip	ensembl	protein_coding	-0.407589568	0.128758386	0.20495051
ENSRNOG00000037227	5	Yes1	ensembl	protein_coding	-0.407426549	0.00298656	0.008866097
ENSRNOG00000008444	7	Cbl	ensembl	protein_coding	-0.406977332	2.62E-06	2.12E-05
ENSRNOG00000058739	1	Snn	ensembl	protein_coding	-0.40675953	5.47E-07	5.51E-06
ENSRNOG00000034200	6	Atp8a1	ensembl	protein_coding	-0.40653382	0.004612745	0.012749955
ENSRNOG00000009043	7	Piwil4	ensembl	protein_coding	-0.40645281	0.233634609	0.331418488
ENSRNOG00000017212	7	Spsb1	ensembl	protein_coding	-0.405340149	3.00E-05	1.74E-04
ENSRNOG00000001254	6	Col6a2	ensembl	protein_coding	-0.404985488	1.19E-08	2.16E-07
ENSRNOG00000046566	2	Tub	ensembl	protein_coding	-0.404943286	0.317171544	0.422848534
ENSRNOG00000018176	7	Rab6a	ensembl	protein_coding	-0.404919524	4.34E-08	6.59E-07
ENSRNOG00000002418	7	Tgfb2	ensembl	protein_coding	-0.404907402	3.85E-08	5.95E-07
ENSRNOG00000029966	2	Xrcc4	ensembl	protein_coding	-0.404615479	4.06E-04	0.001628294
ENSRNOG00000054172	1	Ctnnb1	ensembl	protein_coding	-0.403973552	1.08E-09	2.87E-08
ENSRNOG00000042499	1	LOC100364435	ensembl	protein_coding	-0.403568892	9.16E-09	1.74E-07
ENSRNOG00000030091	6	Dusp14	ensembl_havana	protein_coding	-0.40315335	0.001330079	0.004471505
ENSRNOG00000021155	6	Ctsk	ensembl	protein_coding	-0.403039778	1.25E-09	3.25E-08
ENSRNOG00000033045	2	H2aj	ensembl	protein_coding	-0.402927963	0.0153944	0.034875808
ENSRNOG00000019028	6	Znrf1	ensembl	protein_coding	-0.402363019	0.003660384	0.010498626
ENSRNOG00000013340	5	Twsg1	ensembl	protein_coding	-0.402169608	8.09E-08	1.10E-06
ENSRNOG00000025189	3	Mettl18	ensembl	protein_coding	-0.401966596	0.028743367	0.059138199
ENSRNOG00000010027	7	Atr	ensembl	protein_coding	-0.401827092	0.010295664	0.024950137
ENSRNOG00000024492	6	Ap1ar	ensembl	protein_coding	-0.401443887	1.04E-04	5.05E-04
ENSRNOG00000009309	7	Meaf6	ensembl	protein_coding	-0.400650865	2.04E-04	8.98E-04
ENSRNOG00000004773	7	Yaf2	ensembl	protein_coding	-0.400516812	2.08E-04	9.14E-04
ENSRNOG00000027079	7	Impad1	ensembl	protein_coding	-0.400084183	0.23674619	0.334766737
ENSRNOG00000054275	1	Nsun3	ensembl	protein_coding	-0.400035828	0.178956402	0.267445464
ENSRNOG00000020028	2	Pcdhb22	ensembl	protein_coding	-0.399877953	0.00572946	0.015332932
ENSRNOG00000015717	8	Ptpre	ensembl	protein_coding	-0.399876939	0.004973386	0.013566034
ENSRNOG00000017767	5	Mrvi1	ensembl	protein_coding	-0.399868319	1.98E-06	1.68E-05
ENSRNOG00000002871	6	Rbm25l1	ensembl	protein_coding	-0.399845032	1.07E-04	5.16E-04
ENSRNOG00000011161	5	Slc2a12	ensembl	protein_coding	-0.399743296	1.12E-04	5.36E-04
ENSRNOG00000042848	3	Jam2	ensembl	protein_coding	-0.399367938	1.88E-05	1.16E-04
ENSRNOG00000048258	1	Cisd2	ensembl	protein_coding	-0.398827215	3.63E-04	0.001476638
ENSRNOG00000029079	5	Hspb7	ensembl_havana	protein_coding	-0.398682509	3.08E-08	4.91E-07
ENSRNOG00000011592	5	Lrp10	ensembl	protein_coding	-0.398471556	7.23E-08	1.00E-06
ENSRNOG00000006391	3	Smarcad1	ensembl	protein_coding	-0.397941947	3.14E-04	0.001305839
ENSRNOG00000016622	6	LOC100910438	ensembl	protein_coding	-0.39752599	0.030763031	0.062618979
ENSRNOG00000059442	1	Pde12	ensembl	protein_coding	-0.397470213	5.75E-04	0.002186651
ENSRNOG00000017918	5	Iglon5	ensembl	protein_coding	-0.397439713	0.212209745	0.306812229
ENSRNOG00000061899	1	Mosmo	ensembl	protein_coding	-0.397149514	0.353357513	0.460229227
ENSRNOG00000009125	7	Dis3	ensembl	protein_coding	-0.396656729	1.24E-04	5.82E-04
ENSRNOG00000002977	6	Ttc19	ensembl	protein_coding	-0.395736832	0.001205371	0.004107342
ENSRNOG00000009630	8	Hsd17b12	ensembl	protein_coding	-0.395626708	1.47E-07	1.81E-06
ENSRNOG00000056721	2	Fancm	ensembl_havana	protein_coding	-0.395330922	4.05E-04	0.001624725
ENSRNOG00000036918	2	Etfbkmt	ensembl	protein_coding	-0.395178026	0.00154662	0.005078857
ENSRNOG00000049378	2	AABR07062583.1	ensembl	protein_coding	-0.395150049	0.00420674	0.011833517
ENSRNOG00000038239	2	Spata33	ensembl	protein_coding	-0.394790474	0.127539565	0.203279381
ENSRNOG00000026914	7	Dnah1	ensembl	protein_coding	-0.394771028	1.12E-06	1.02E-05
ENSRNOG00000003703	6	Mcm6	ensembl	protein_coding	-0.394559963	0.001682316	0.005464802
ENSRNOG00000012181	3	Lpl	ensembl	protein_coding	-0.394523862	0.091425924	0.15476037
ENSRNOG00000010514	7	Cachd1	ensembl	protein_coding	-0.393802551	0.004362478	0.012164388
ENSRNOG00000013927	6	Jag2	ensembl	protein_coding	-0.39335014	0.1570202	0.241298551
ENSRNOG00000053787	1	Mdfic	ensembl	protein_coding	-0.39319143	2.70E-06	2.18E-05
ENSRNOG00000018808	7	Vip	ensembl_havana	protein_coding	-0.392777276	0.001269521	0.004290694
ENSRNOG00000042576	3	Tcp11l1	ensembl	protein_coding	-0.392380786	1.86E-05	1.15E-04
ENSRNOG00000060381	1	Col15a1	ensembl	protein_coding	-0.391983999	1.88E-08	3.18E-07
ENSRNOG00000000415	6	Asf1a	ensembl	protein_coding	-0.391258119	3.94E-04	0.001588066
ENSRNOG00000000062	5	Pcgf3	ensembl	protein_coding	-0.391201356	1.24E-05	8.07E-05
ENSRNOG00000057102	1	Pafah1b2	ensembl	protein_coding	-0.39087331	2.66E-07	2.99E-06
ENSRNOG00000050347	3	Ptges3l	ensembl	protein_coding	-0.39043531	2.87E-05	1.67E-04
ENSRNOG00000003840	7	Slit2	ensembl	protein_coding	-0.390197566	3.86E-05	2.14E-04
ENSRNOG00000009957	7	Slc25a13	ensembl	protein_coding	-0.389855298	0.012319519	0.028964503
ENSRNOG00000020813	6	Ltbp3	ensembl	protein_coding	-0.389638541	6.14E-06	4.39E-05
ENSRNOG00000023991	2	Rab20	ensembl	protein_coding	-0.389144934	8.18E-05	4.08E-04
ENSRNOG00000038905	4	AABR07048397.1	ensembl	protein_coding	-0.389113529	0.013559206	0.031398069
ENSRNOG00000029912	6	Septin5	ensembl	protein_coding	-0.388851333	4.30E-07	4.46E-06
ENSRNOG00000021062	5	Fxyd5	ensembl	protein_coding	-0.388599919	1.05E-06	9.66E-06
ENSRNOG00000015777	6	Mex3c	ensembl	protein_coding	-0.388582598	3.94E-07	4.14E-06
ENSRNOG00000011439	6	Grk5	ensembl	protein_coding	-0.388539908	1.21E-05	7.91E-05
ENSRNOG00000012959	7	Nab1	ensembl	protein_coding	-0.388390912	1.88E-08	3.18E-07
ENSRNOG00000047756	3	Mef2a	ensembl	protein_coding	-0.388162657	3.06E-07	3.36E-06
ENSRNOG00000019215	6	LOC100911730	ensembl	protein_coding	-0.38797508	0.001682911	0.005465258
ENSRNOG00000001823	8	St6gal1	ensembl	protein_coding	-0.387850485	2.32E-07	2.67E-06
ENSRNOG00000060137	1	AABR07037489.1	havana	protein_coding	-0.386808992	4.23E-04	0.001687313
ENSRNOG00000009460	6	Pdzd8	ensembl	protein_coding	-0.386679016	1.84E-06	1.58E-05
ENSRNOG00000020714	6	Trpm4	ensembl	protein_coding	-0.386537214	2.07E-05	1.25E-04
ENSRNOG00000014795	8	Nr2f1	ensembl_havana	protein_coding	-0.38607913	5.16E-04	0.001992417
ENSRNOG00000000438	5	Rnf5	ensembl_havana	protein_coding	-0.385902599	1.35E-04	6.30E-04
ENSRNOG00000001295	2	S100b	ensembl	protein_coding	-0.385749205	0.31759419	0.423358162
ENSRNOG00000009982	6	Pnp	ensembl	protein_coding	-0.38553154	8.48E-07	8.03E-06
ENSRNOG00000026435	7	Arid3a	ensembl_havana	protein_coding	-0.385132823	1.03E-05	6.88E-05
ENSRNOG00000004013	8	Grip1	ensembl	protein_coding	-0.385106327	7.73E-05	3.89E-04
ENSRNOG00000019723	6	LOC100910990	ensembl	protein_coding	-0.384898129	0.00128224	0.004327605
ENSRNOG00000058430	1	Bcdin3d	ensembl	protein_coding	-0.384888622	0.074258866	0.13013147
ENSRNOG00000021164	7	Stip1	ensembl	protein_coding	-0.384848529	1.10E-07	1.42E-06
ENSRNOG00000005248	6	Slc1a4	ensembl	protein_coding	-0.384732941	6.80E-07	6.62E-06
ENSRNOG00000023337	2	Sema3a	ensembl	protein_coding	-0.3847113	8.18E-04	0.00294832
ENSRNOG00000030449	5	Gsta4	ensembl	protein_coding	-0.384471131	9.32E-05	4.57E-04
ENSRNOG00000020076	5	Borcs7	ensembl	protein_coding	-0.384166842	9.87E-05	4.80E-04
ENSRNOG00000018507	7	Gfpt1	ensembl	protein_coding	-0.384158909	1.81E-08	3.11E-07
ENSRNOG00000023664	8	Lepr	ensembl_havana	protein_coding	-0.384091927	0.00268295	0.008117568
ENSRNOG00000008934	7	Tmem65	ensembl	protein_coding	-0.383854507	0.075815678	0.13241606
ENSRNOG00000000866	7	Rbmx	ensembl	protein_coding	-0.383565866	2.08E-06	1.75E-05
ENSRNOG00000004345	6	Daam1	ensembl	protein_coding	-0.383123753	5.76E-05	3.01E-04
ENSRNOG00000047890	2	Lrrc23	ensembl	protein_coding	-0.383118706	0.056390512	0.103713031
ENSRNOG00000020105	6	Klhl30	ensembl	protein_coding	-0.382906267	1.82E-06	1.56E-05
ENSRNOG00000003691	5	Tmed7	ensembl	protein_coding	-0.382838706	6.85E-07	6.66E-06
ENSRNOG00000009830	6	Fam204a	ensembl	protein_coding	-0.382507184	0.002683142	0.008117568
ENSRNOG00000031814	5	Sort1	ensembl	protein_coding	-0.382109381	5.26E-05	2.79E-04
ENSRNOG00000020027	8	Arhgef2	ensembl_havana	protein_coding	-0.381705737	6.37E-08	8.99E-07
ENSRNOG00000050323	1	Srsf1	ensembl	protein_coding	-0.381553757	3.88E-07	4.09E-06
ENSRNOG00000014852	5	Fbxo30	ensembl	protein_coding	-0.381522105	1.41E-05	9.01E-05
ENSRNOG00000002468	8	Tnr	ensembl_havana	protein_coding	-0.38142915	0.212083528	0.30670541
ENSRNOG00000026133	5	Ly6d	ensembl_havana	protein_coding	-0.381376236	0.13034885	0.207153264
ENSRNOG00000005957	7	Slc4a7	ensembl	protein_coding	-0.381200364	0.001151115	0.003948182
ENSRNOG00000013624	5	Uevld	ensembl	protein_coding	-0.38082522	0.038593249	0.075578447
ENSRNOG00000006636	7	Otud6b	ensembl_havana	protein_coding	-0.380766449	9.36E-04	0.003314895
ENSRNOG00000010232	7	Enpp5	ensembl	protein_coding	-0.380268746	0.005404875	0.014580483
ENSRNOG00000015380	6	Jup	ensembl	protein_coding	-0.379864862	2.73E-05	1.60E-04
ENSRNOG00000031475	4	Col16a1	ensembl	protein_coding	-0.379851782	9.86E-06	6.60E-05
ENSRNOG00000023837	6	Mtx3	ensembl	protein_coding	-0.379431809	0.010876205	0.026135909
ENSRNOG00000021170	6	Plekho1	ensembl	protein_coding	-0.379422282	5.73E-05	3.00E-04
ENSRNOG00000002841	7	Cdc42bpa	ensembl	protein_coding	-0.379291165	1.47E-05	9.36E-05
ENSRNOG00000005275	6	Shmt1	ensembl	protein_coding	-0.379150149	6.45E-04	0.002409948
ENSRNOG00000060335	1	Strn3	ensembl	protein_coding	-0.379137828	6.71E-06	4.73E-05
ENSRNOG00000004510	4	Slc35b1	ensembl	protein_coding	-0.379040595	1.02E-04	4.94E-04
ENSRNOG00000019059	4	Zfp1	ensembl	protein_coding	-0.378941977	0.025434603	0.053417551
ENSRNOG00000016058	5	Kazald1	ensembl	protein_coding	-0.378474309	1.27E-04	5.96E-04
ENSRNOG00000060175	1	Tsen2	ensembl	protein_coding	-0.378339603	0.029577663	0.060647315
ENSRNOG00000054891	1	Cnot6	ensembl	protein_coding	-0.378041727	2.33E-04	0.00100992
ENSRNOG00000012002	6	Iqgap1	ensembl	protein_coding	-0.377964905	1.41E-09	3.57E-08
ENSRNOG00000020597	6	RGD1305014	ensembl	protein_coding	-0.37737885	0.065209094	0.117085593
ENSRNOG00000007779	7	Kank4	ensembl	protein_coding	-0.377074026	0.012296606	0.028936585
ENSRNOG00000018785	6	Slc16a13	ensembl	protein_coding	-0.377015473	2.32E-04	0.001007281
ENSRNOG00000042322	1	Pcdhga4	ensembl	protein_coding	-0.376887787	0.330224941	0.435951996
ENSRNOG00000019450	5	Etf1	ensembl	protein_coding	-0.376862063	1.53E-08	2.71E-07
ENSRNOG00000019376	5	Zfp329	ensembl	protein_coding	-0.376818074	0.003314196	0.009671697
ENSRNOG00000058053	1	Ube2n	ensembl	protein_coding	-0.376744198	1.54E-06	1.35E-05
ENSRNOG00000019695	6	Il17b	ensembl	protein_coding	-0.376401947	0.059032044	0.107829596
ENSRNOG00000049121	2	Bysl	ensembl	protein_coding	-0.375968727	0.002434842	0.007479198
ENSRNOG00000004996	5	Zcrb1	ensembl	protein_coding	-0.375904801	0.002275353	0.0070614
ENSRNOG00000011910	7	Hnrnpr	ensembl	protein_coding	-0.375849512	5.39E-07	5.45E-06
ENSRNOG00000021318	6	Epas1	ensembl	protein_coding	-0.375765335	0.033244668	0.066755648
ENSRNOG00000006965	6	Aff4	ensembl	protein_coding	-0.375364542	3.80E-08	5.88E-07
ENSRNOG00000028063	4	Tmem38b	ensembl	protein_coding	-0.375094798	0.017468124	0.038813753
ENSRNOG00000054479	1	Zw10	ensembl	protein_coding	-0.375072195	7.80E-04	0.002827746
ENSRNOG00000013045	6	Setd7	ensembl	protein_coding	-0.375056275	2.75E-06	2.21E-05
ENSRNOG00000008425	8	Nav1	ensembl	protein_coding	-0.374338516	4.39E-05	2.38E-04
ENSRNOG00000020953	6	Ms4a7	ensembl	protein_coding	-0.373909044	0.218014843	0.313498857
ENSRNOG00000047896	2	Kctd10	ensembl	protein_coding	-0.373841936	1.73E-08	3.00E-07
ENSRNOG00000010895	6	Tmem30a	ensembl	protein_coding	-0.373428299	8.49E-07	8.03E-06
ENSRNOG00000038044	4	Tsc22d2	ensembl	protein_coding	-0.373386722	1.75E-05	1.09E-04
ENSRNOG00000011478	5	Ackr4	ensembl	protein_coding	-0.373182366	0.042232778	0.081381292
ENSRNOG00000042389	3	Bcl10	ensembl	protein_coding	-0.373071691	3.64E-04	0.00147967
ENSRNOG00000000579	6	Marcks	ensembl	protein_coding	-0.372683603	3.09E-06	2.46E-05
ENSRNOG00000017466	6	Kif5b	ensembl	protein_coding	-0.372598967	1.95E-04	8.65E-04
ENSRNOG00000001404	7	Agfg2	ensembl	protein_coding	-0.372550308	6.33E-05	3.27E-04
ENSRNOG00000017604	6	Ripor1	ensembl	protein_coding	-0.372273672	4.90E-05	2.63E-04
ENSRNOG00000032401	3	H3f3c	ensembl	protein_coding	-0.371894033	1.04E-04	5.01E-04
ENSRNOG00000016316	6	Mcm2	ensembl	protein_coding	-0.371714089	5.04E-08	7.45E-07
ENSRNOG00000009088	7	Txnrd1	ensembl	protein_coding	-0.371486054	2.98E-08	4.79E-07
ENSRNOG00000000648	6	Jmjd1c	ensembl	protein_coding	-0.371047577	6.34E-07	6.25E-06
ENSRNOG00000011847	5	Grk4	ensembl	protein_coding	-0.370727267	0.032324051	0.065200835
ENSRNOG00000002319	9	Tsn	ensembl_havana	protein_coding	-0.370527534	1.49E-08	2.65E-07
ENSRNOG00000051258	2	Taf9	ensembl_havana	protein_coding	-0.370524664	0.005792615	0.015477846
ENSRNOG00000002128	3	Ppat	ensembl	protein_coding	-0.370370008	0.002217589	0.006907075
ENSRNOG00000019451	6	Smtn	ensembl	protein_coding	-0.370093068	1.42E-04	6.61E-04
ENSRNOG00000013328	8	Rbpms	ensembl	protein_coding	-0.370018237	1.23E-04	5.81E-04
ENSRNOG00000004889	6	Vangl2	ensembl	protein_coding	-0.369963949	3.48E-04	0.001428284
ENSRNOG00000042458	3	AABR07046707.1	ensembl	protein_coding	-0.369937489	0.019131395	0.041814522
ENSRNOG00000032307	5	Dsel	ensembl_havana	protein_coding	-0.369551799	2.11E-04	9.24E-04
ENSRNOG00000022402	4	Luzp1	ensembl	protein_coding	-0.369372919	3.76E-08	5.84E-07
ENSRNOG00000056150	1	Purb	ensembl	protein_coding	-0.369358487	3.01E-04	0.00125869
ENSRNOG00000017824	6	Ncoa5	ensembl	protein_coding	-0.369122642	3.66E-05	2.05E-04
ENSRNOG00000004218	3	Klhl28	ensembl	protein_coding	-0.368829394	0.012999313	0.030298573
ENSRNOG00000039463	1	Pcdhga1	ensembl	protein_coding	-0.368658615	6.01E-04	0.002271485
ENSRNOG00000013591	7	Tmem9b	ensembl	protein_coding	-0.368480489	6.92E-05	3.53E-04
ENSRNOG00000048152	2	Myo1b	ensembl	protein_coding	-0.368326157	7.65E-06	5.30E-05
ENSRNOG00000056174	1	Pdzd4	ensembl	protein_coding	-0.367849827	0.360636921	0.4672823
ENSRNOG00000012524	6	Zfp91	ensembl	protein_coding	-0.367821583	4.67E-07	4.82E-06
ENSRNOG00000011015	6	Hivep2	ensembl_havana	protein_coding	-0.367706231	1.14E-06	1.03E-05
ENSRNOG00000057649	1	Psmd10	ensembl	protein_coding	-0.36758566	0.044019559	0.084217418
ENSRNOG00000006030	6	Ptprz1	ensembl	protein_coding	-0.367458606	0.029202789	0.059980874
ENSRNOG00000059897	1	Gjb5	ensembl	protein_coding	-0.36736221	0.425584255	0.531461313
ENSRNOG00000006876	5	Msx1	ensembl	protein_coding	-0.367242381	0.12491132	0.199858112
ENSRNOG00000015780	6	Rcn2	ensembl	protein_coding	-0.367222099	2.80E-08	4.56E-07
ENSRNOG00000060329	1	Emb	ensembl	protein_coding	-0.367151443	0.005809035	0.015511386
ENSRNOG00000009184	7	Foxp1	ensembl	protein_coding	-0.366808619	8.48E-07	8.03E-06
ENSRNOG00000026644	6	Glipr1	ensembl	protein_coding	-0.366725745	1.15E-04	5.50E-04
ENSRNOG00000016800	7	Ss18	ensembl	protein_coding	-0.366458892	1.40E-07	1.74E-06
ENSRNOG00000016596	3	Hspa4	ensembl	protein_coding	-0.366445488	4.21E-09	9.08E-08
ENSRNOG00000013481	5	Cdh11	ensembl	protein_coding	-0.366315747	4.78E-07	4.92E-06
ENSRNOG00000050172	2	Thpol1	ensembl	protein_coding	-0.365844755	0.863897854	0.904098372
ENSRNOG00000006832	6	Zdhhc5	ensembl	protein_coding	-0.365833	5.27E-09	1.10E-07
ENSRNOG00000021365	4	Ybey	ensembl	protein_coding	-0.365830165	0.061843234	0.111990942
ENSRNOG00000053889	1	Celsr3	ensembl	protein_coding	-0.365015266	0.237219048	0.335356549
ENSRNOG00000013804	6	Exoc5	ensembl	protein_coding	-0.364971922	4.14E-05	2.27E-04
ENSRNOG00000016889	7	Fancc	ensembl	protein_coding	-0.364788003	0.19368165	0.284887239
ENSRNOG00000004148	5	Cdk17	ensembl	protein_coding	-0.364428523	1.56E-05	9.86E-05
ENSRNOG00000009222	6	Epha2	ensembl	protein_coding	-0.364404028	9.85E-06	6.60E-05
ENSRNOG00000030273	5	Zfp563	ensembl	protein_coding	-0.364312436	0.032613595	0.065729778
ENSRNOG00000047506	2	LOC100362980	ensembl	protein_coding	-0.364276004	9.92E-06	6.63E-05
ENSRNOG00000012692	6	Riok2	ensembl	protein_coding	-0.364237922	1.45E-04	6.69E-04
ENSRNOG00000049370	2	Lsm6	ensembl	protein_coding	-0.364202048	0.045443472	0.08641945
ENSRNOG00000026295	4	Rbpjl	ensembl	protein_coding	-0.364142742	0.189508521	0.280015538
ENSRNOG00000025061	6	Spindoc	ensembl	protein_coding	-0.364036597	1.88E-04	8.39E-04
ENSRNOG00000023851	6	Igsf3	ensembl	protein_coding	-0.363975935	9.28E-08	1.23E-06
ENSRNOG00000015476	6	Ubxn11	ensembl	protein_coding	-0.363838627	0.053454923	0.099070257
ENSRNOG00000050485	1	Gas1	ensembl	protein_coding	-0.363515362	0.034680121	0.069199207
ENSRNOG00000021663	4	Vxn	ensembl	protein_coding	-0.363322547	0.194394478	0.285761071
ENSRNOG00000004794	8	Rtn1	ensembl	protein_coding	-0.363029873	0.088486166	0.150717094
ENSRNOG00000014183	5	Gnaq	ensembl	protein_coding	-0.362949182	2.83E-06	2.27E-05
ENSRNOG00000006663	8	Usp2	ensembl	protein_coding	-0.362922045	0.015295796	0.034691614
ENSRNOG00000006700	7	Wdyhv1	ensembl	protein_coding	-0.362694992	0.025688337	0.053856432
ENSRNOG00000025811	6	Cfp	ensembl	protein_coding	-0.362648464	0.067378266	0.120406253
ENSRNOG00000001598	6	Usp16	ensembl	protein_coding	-0.362536159	1.53E-04	7.05E-04
ENSRNOG00000011162	5	Smco4	ensembl	protein_coding	-0.362079941	0.060553229	0.110007014
ENSRNOG00000058457	1	Chtopl1	ensembl	protein_coding	-0.362018928	0.017872946	0.03950577
ENSRNOG00000006839	3	Arl5a	ensembl_havana	protein_coding	-0.361892371	1.21E-05	7.88E-05
ENSRNOG00000021918	6	Cep76	ensembl	protein_coding	-0.361634744	0.041342899	0.07996106
ENSRNOG00000015410	5	Aspnl1	ensembl	protein_coding	-0.361625082	0.81882874	0.870254165
ENSRNOG00000011824	5	Trh	ensembl	protein_coding	-0.360149817	0.028499428	0.058736744
ENSRNOG00000002541	6	Pds5a	ensembl	protein_coding	-0.360030507	1.86E-05	1.15E-04
ENSRNOG00000026748	5	Dennd2a	ensembl	protein_coding	-0.35982604	2.02E-05	1.23E-04
ENSRNOG00000058329	1	Prrx2	ensembl	protein_coding	-0.359585977	2.50E-04	0.001069509
ENSRNOG00000019653	4	Csrnp2	ensembl	protein_coding	-0.358963362	1.62E-04	7.38E-04
ENSRNOG00000016330	6	Rbm12b	ensembl	protein_coding	-0.358871898	0.029696954	0.060840074
ENSRNOG00000059116	1	AABR07035818.1	ensembl	protein_coding	-0.358724964	5.02E-05	2.68E-04
ENSRNOG00000014142	6	Ogfrl1	ensembl	protein_coding	-0.35754844	4.92E-05	2.64E-04
ENSRNOG00000007992	6	Srsf10	ensembl	protein_coding	-0.357492719	2.47E-04	0.001060741
ENSRNOG00000022686	6	Zdhhc2	ensembl	protein_coding	-0.357394207	0.001606727	0.005243326
ENSRNOG00000054902	1	Trpc1	ensembl	protein_coding	-0.357205846	0.001487413	0.004916831
ENSRNOG00000042163	3	Btbd19	ensembl	protein_coding	-0.35704574	2.44E-07	2.79E-06
ENSRNOG00000015334	7	Fcho2	ensembl	protein_coding	-0.357019443	0.001258991	0.004263491
ENSRNOG00000009330	6	Slc17a5	ensembl	protein_coding	-0.356468535	4.82E-05	2.59E-04
ENSRNOG00000002643	3	Ugdh	ensembl	protein_coding	-0.356431078	5.14E-07	5.23E-06
ENSRNOG00000009196	7	Rc3h2	ensembl	protein_coding	-0.356205303	4.49E-04	0.00177135
ENSRNOG00000014674	7	Exosc9	ensembl	protein_coding	-0.355660231	3.13E-04	0.001301031
ENSRNOG00000006888	6	Gcfc2	ensembl	protein_coding	-0.355503	1.32E-05	8.52E-05
ENSRNOG00000004696	7	Arhgap5	ensembl	protein_coding	-0.35536423	0.031820583	0.064336289
ENSRNOG00000006067	6	Aifm1	ensembl	protein_coding	-0.355098888	1.58E-05	9.94E-05
ENSRNOG00000016396	5	Fbxo11	ensembl_havana	protein_coding	-0.355005659	1.86E-06	1.59E-05
ENSRNOG00000020010	4	Kctd13	ensembl	protein_coding	-0.354875901	0.004375797	0.012195874
ENSRNOG00000017704	7	Sema3f	ensembl	protein_coding	-0.354837185	2.43E-04	0.001047097
ENSRNOG00000026643	5	Chordc1	ensembl	protein_coding	-0.354801019	4.31E-04	0.001711771
ENSRNOG00000054889	1	Wdr72	ensembl	protein_coding	-0.354798491	0.102669931	0.170214284
ENSRNOG00000032070	5	Dync2h1	ensembl	protein_coding	-0.354784784	8.09E-05	4.04E-04
ENSRNOG00000008067	6	Rcor1	ensembl	protein_coding	-0.354520346	3.77E-04	0.001526513
ENSRNOG00000003069	4	Cd38	ensembl	protein_coding	-0.354480813	5.29E-06	3.87E-05
ENSRNOG00000011859	7	Eif5a2	ensembl	protein_coding	-0.354458758	2.01E-04	8.87E-04
ENSRNOG00000016670	7	AABR07028769.1	ensembl	protein_coding	-0.354199638	5.91E-07	5.86E-06
ENSRNOG00000056141	1	Matn3	ensembl	protein_coding	-0.353936927	0.197557927	0.289562307
ENSRNOG00000015658	8	Sorbs1	ensembl	protein_coding	-0.353877773	7.35E-04	0.002690079
ENSRNOG00000060979	1	Hspa13	ensembl	protein_coding	-0.353705499	3.93E-06	3.01E-05
ENSRNOG00000056024	1	Bnip2	ensembl	protein_coding	-0.353240127	8.08E-05	4.04E-04
ENSRNOG00000002874	7	AABR07065078.1	ensembl	protein_coding	-0.353223437	0.004435017	0.012341869
ENSRNOG00000059801	1	Lima1	ensembl	protein_coding	-0.353114947	5.88E-08	8.41E-07
ENSRNOG00000005602	5	Mthfd1	ensembl	protein_coding	-0.352823188	6.44E-06	4.57E-05
ENSRNOG00000002979	4	Tbx19	ensembl	protein_coding	-0.352771942	0.158165677	0.242747359
ENSRNOG00000012480	4	Pxylp1	ensembl	protein_coding	-0.35222172	7.62E-05	3.84E-04
ENSRNOG00000014571	5	Dbndd2	ensembl	protein_coding	-0.352080834	1.98E-04	8.78E-04
ENSRNOG00000008797	7	Tmpo	ensembl	protein_coding	-0.351723404	9.20E-05	4.52E-04
ENSRNOG00000012690	5	Nipa2	ensembl	protein_coding	-0.351532718	3.81E-06	2.93E-05
ENSRNOG00000004621	8	Rtn4	ensembl	protein_coding	-0.351451846	4.32E-09	9.26E-08
ENSRNOG00000014623	7	Smurf2	ensembl	protein_coding	-0.35131033	8.09E-06	5.57E-05
ENSRNOG00000016244	6	Mical2	ensembl	protein_coding	-0.351202913	6.80E-07	6.62E-06
ENSRNOG00000006551	7	Dcaf15	ensembl	protein_coding	-0.350941036	2.47E-04	0.001060741
ENSRNOG00000010695	4	Pdgfc	ensembl	protein_coding	-0.350825576	1.87E-07	2.23E-06
ENSRNOG00000024525	6	Alkbh8	ensembl	protein_coding	-0.350742131	0.030892258	0.062791951
ENSRNOG00000039876	4	LOC681410	ensembl	protein_coding	-0.350691707	0.036121224	0.071587969
ENSRNOG00000036663	3	Foxk2	ensembl	protein_coding	-0.3505512	1.18E-05	7.70E-05
ENSRNOG00000047957	2	Traf5	ensembl	protein_coding	-0.350461693	3.60E-04	0.001469736
ENSRNOG00000004477	7	Ublcp1	ensembl	protein_coding	-0.350437493	3.35E-04	0.001380192
ENSRNOG00000021109	5	Ccdc114	ensembl	protein_coding	-0.350413682	0.122248964	0.196303154
ENSRNOG00000006803	5	Dnajc10	ensembl	protein_coding	-0.349706684	3.26E-08	5.18E-07
ENSRNOG00000011932	8	Snrpa1	ensembl	protein_coding	-0.349619762	0.001511927	0.004986707
ENSRNOG00000023411	6	Vsig10l	ensembl	protein_coding	-0.349226519	0.007261381	0.018716567
ENSRNOG00000012030	7	AABR07043897.1	ensembl	protein_coding	-0.349133808	0.210226313	0.304598156
ENSRNOG00000004496	7	Rock2	ensembl	protein_coding	-0.349088401	0.017575642	0.039017118
ENSRNOG00000054871	1	LOC103694865	ensembl	protein_coding	-0.349039032	0.005635752	0.015105674
ENSRNOG00000024934	6	Npat	ensembl	protein_coding	-0.34896861	0.004610661	0.012747123
ENSRNOG00000001992	6	Atp6v1a	ensembl_havana	protein_coding	-0.348680405	2.31E-06	1.91E-05
ENSRNOG00000008159	6	Msantd3	ensembl	protein_coding	-0.348660107	1.51E-05	9.56E-05
ENSRNOG00000018406	6	Wipf1	ensembl	protein_coding	-0.348526586	7.24E-07	7.00E-06
ENSRNOG00000020925	6	Ccdc86	ensembl	protein_coding	-0.348242141	8.80E-04	0.00314305
ENSRNOG00000011448	6	Eri1	ensembl	protein_coding	-0.348065073	6.02E-04	0.002275725
ENSRNOG00000045740	2	Tmx3	ensembl	protein_coding	-0.347927034	4.61E-04	0.001810186
ENSRNOG00000019979	3	B3galt6	ensembl	protein_coding	-0.34761201	0.00845625	0.021241254
ENSRNOG00000051669	1	AABR07040855.1	ensembl	protein_coding	-0.347398767	0.012515253	0.029347792
ENSRNOG00000031038	4	Gtdc1	ensembl	protein_coding	-0.347323236	0.013265578	0.030830873
ENSRNOG00000008195	6	Ywhaz	ensembl	protein_coding	-0.347190808	8.21E-09	1.59E-07
ENSRNOG00000059322	1	N4bp2l1	ensembl	protein_coding	-0.347158231	0.017802466	0.039382106
ENSRNOG00000012089	7	Cstf3	ensembl_havana	protein_coding	-0.347039317	1.41E-05	8.98E-05
ENSRNOG00000000414	7	Cep85l	ensembl	protein_coding	-0.346758868	9.35E-04	0.003312934
ENSRNOG00000039576	3	Suv39h1l1	ensembl	protein_coding	-0.346677772	3.72E-04	0.001512022
ENSRNOG00000001069	6	Elavl1	ensembl	protein_coding	-0.346468778	1.32E-05	8.51E-05
ENSRNOG00000020299	6	Klc2	ensembl	protein_coding	-0.34642165	3.76E-05	2.09E-04
ENSRNOG00000010284	6	St3gal5	ensembl	protein_coding	-0.346371599	4.48E-05	2.42E-04
ENSRNOG00000017657	5	Phf23	ensembl	protein_coding	-0.346339953	2.00E-04	8.85E-04
ENSRNOG00000054999	1	Hilpda	ensembl	protein_coding	-0.346321627	0.183320803	0.272514547
ENSRNOG00000046333	2	AABR07007032.1	ensembl_havana	protein_coding	-0.346040558	0.048181302	0.090680029
ENSRNOG00000010967	7	Cdc37l1	ensembl	protein_coding	-0.345909992	6.21E-04	0.002339074
ENSRNOG00000002039	6	Evi5	ensembl	protein_coding	-0.345905042	7.14E-06	4.97E-05
ENSRNOG00000022485	6	Chuk	ensembl	protein_coding	-0.345895156	2.72E-04	0.001152449
ENSRNOG00000028196	4	Mgme1	ensembl	protein_coding	-0.345831452	0.106527547	0.175652931
ENSRNOG00000014508	7	Mgll	ensembl	protein_coding	-0.345038024	0.267168864	0.369576427
ENSRNOG00000053203	1	Mical3	ensembl	protein_coding	-0.344710655	2.92E-04	0.00122887
ENSRNOG00000019804	5	B3gat3	ensembl	protein_coding	-0.344666405	6.09E-06	4.37E-05
ENSRNOG00000001593	7	Lnpk	ensembl	protein_coding	-0.344584986	0.013814217	0.031878148
ENSRNOG00000039476	2	Pcdhb2	ensembl	protein_coding	-0.344453865	0.24146481	0.340279292
ENSRNOG00000012405	7	Tcf4	ensembl	protein_coding	-0.344361075	1.07E-04	5.16E-04
ENSRNOG00000011278	7	Stk3	ensembl	protein_coding	-0.34426952	6.00E-06	4.32E-05
ENSRNOG00000049236	2	Myh9l1	ensembl	protein_coding	-0.344162304	5.05E-08	7.45E-07
ENSRNOG00000038597	4	Dlg1	ensembl	protein_coding	-0.344085263	2.42E-06	1.98E-05
ENSRNOG00000061508	1	Reps2	ensembl	protein_coding	-0.344018119	0.285152414	0.388644522
ENSRNOG00000001620	8	Prdm15	ensembl	protein_coding	-0.343874472	7.73E-04	0.002806844
ENSRNOG00000010799	5	Noct	ensembl	protein_coding	-0.343854982	0.106450281	0.175597722
ENSRNOG00000057290	1	Tmem168	ensembl	protein_coding	-0.343770381	2.64E-06	2.14E-05
ENSRNOG00000046271	2	Gspt1	ensembl	protein_coding	-0.343605437	2.61E-07	2.96E-06
ENSRNOG00000006340	6	Memo1	ensembl	protein_coding	-0.343122098	1.05E-05	6.96E-05
ENSRNOG00000020426	7	Erf	ensembl	protein_coding	-0.343084347	6.55E-06	4.64E-05
ENSRNOG00000023360	4	Fus	ensembl	protein_coding	-0.342821925	8.80E-06	5.98E-05
ENSRNOG00000058030	1	AABR07001905.2	ensembl	protein_coding	-0.3427457	0.017908791	0.039559128
ENSRNOG00000050497	2	Zfp7	ensembl	protein_coding	-0.342651394	0.245896076	0.345211057
ENSRNOG00000020594	5	Rhbdf1	ensembl	protein_coding	-0.342303179	1.79E-05	1.11E-04
ENSRNOG00000019573	5	Lcat	ensembl	protein_coding	-0.342242756	0.002433319	0.00747643
ENSRNOG00000025338	7	Msi2	ensembl	protein_coding	-0.342092022	1.59E-04	7.28E-04
ENSRNOG00000009029	7	Nptn	ensembl	protein_coding	-0.342054776	7.31E-08	1.01E-06
ENSRNOG00000016357	8	Casc4	ensembl	protein_coding	-0.34185453	6.98E-07	6.77E-06
ENSRNOG00000005733	6	Cpsf2	ensembl	protein_coding	-0.341581857	1.44E-06	1.26E-05
ENSRNOG00000006778	7	Mmp19	ensembl	protein_coding	-0.341449962	6.89E-08	9.66E-07
ENSRNOG00000026212	6	Micall1	ensembl	protein_coding	-0.341176718	3.38E-05	0.000192556
ENSRNOG00000016234	5	Ciapin1	ensembl	protein_coding	-0.341133379	0.002243812	0.006975174
ENSRNOG00000047137	3	Erbin	ensembl	protein_coding	-0.340940906	0.010817492	0.026015603
ENSRNOG00000009545	4	Polr1a	ensembl	protein_coding	-0.340842613	6.96E-05	3.55E-04
ENSRNOG00000002524	6	Gpr37	ensembl	protein_coding	-0.340839015	0.292830801	0.396951351
ENSRNOG00000007822	7	Vgll4	ensembl	protein_coding	-0.340592574	7.94E-06	5.48E-05
ENSRNOG00000021217	5	Itga10	ensembl	protein_coding	-0.340064839	0.004711868	0.012976242
ENSRNOG00000020250	4	Pcgf6	ensembl	protein_coding	-0.340043112	0.01706576	0.03803913
ENSRNOG00000038960	1	RGD1309362	ensembl	protein_coding	-0.339977913	8.47E-05	4.20E-04
ENSRNOG00000018570	5	C1qtnf3	ensembl	protein_coding	-0.33984684	0.278911175	0.382390526
ENSRNOG00000009253	6	Igsf9b	ensembl	protein_coding	-0.33957766	0.094565193	0.159245403
ENSRNOG00000007088	6	Xpot	ensembl	protein_coding	-0.339091129	1.23E-04	5.80E-04
ENSRNOG00000008124	7	Ints8	ensembl	protein_coding	-0.338932518	2.13E-06	1.78E-05
ENSRNOG00000018345	6	Abce1	ensembl	protein_coding	-0.338855971	3.79E-07	4.01E-06
ENSRNOG00000016683	7	Zfp668	ensembl	protein_coding	-0.338776718	0.001732099	0.005605331
ENSRNOG00000016998	4	Atxn1	ensembl	protein_coding	-0.338655503	0.002161913	0.006756401
ENSRNOG00000060568	1	Ptpn21	ensembl	protein_coding	-0.338520429	9.79E-06	6.57E-05
ENSRNOG00000014368	7	Eif4g3	ensembl	protein_coding	-0.338493679	6.10E-06	4.37E-05
ENSRNOG00000021168	7	Anp32e	ensembl	protein_coding	-0.338298118	2.47E-06	2.02E-05
ENSRNOG00000056703	1	Atrx	ensembl_havana	protein_coding	-0.33815785	0.069828611	0.123883493
ENSRNOG00000013798	8	Fnbp1l	ensembl	protein_coding	-0.338055609	1.53E-04	7.05E-04
ENSRNOG00000014785	3	Ykt6	ensembl	protein_coding	-0.338032557	1.11E-05	7.31E-05
ENSRNOG00000034013	5	Acaca	ensembl	protein_coding	-0.338001415	3.14E-06	2.49E-05
ENSRNOG00000042480	3	Hoxd8	ensembl	protein_coding	-0.337384728	0.028603718	0.058901238
ENSRNOG00000010298	6	Xbp1	ensembl	protein_coding	-0.337234907	8.33E-04	0.002992937
ENSRNOG00000007921	8	Hnrnpm	ensembl	protein_coding	-0.336991241	5.88E-08	8.41E-07
ENSRNOG00000007625	4	B3galt1	ensembl	protein_coding	-0.336637357	0.315830357	0.421574313
ENSRNOG00000010789	7	Dusp7	ensembl	protein_coding	-0.336418424	5.15E-05	2.74E-04
ENSRNOG00000058111	1	Itga2	ensembl	protein_coding	-0.335871266	5.14E-04	0.001985862
ENSRNOG00000001158	4	Abcg1	ensembl	protein_coding	-0.335673697	0.003662416	0.010501952
ENSRNOG00000004925	8	Ppp1r12a	ensembl	protein_coding	-0.335631361	3.49E-04	0.001430592
ENSRNOG00000039300	4	Ahcyl2	ensembl	protein_coding	-0.335571998	1.51E-04	6.98E-04
ENSRNOG00000022778	6	Pphln1	ensembl	protein_coding	-0.335313449	1.24E-05	8.07E-05
ENSRNOG00000002285	7	Fam122b	ensembl	protein_coding	-0.335280282	0.437658271	0.543044686
ENSRNOG00000011798	6	Mapre1	ensembl	protein_coding	-0.335218572	1.97E-06	1.67E-05
ENSRNOG00000033056	2	AABR07055917.1	ensembl	protein_coding	-0.335022584	0.195611032	0.287338778
ENSRNOG00000010959	4	Klhl25	ensembl	protein_coding	-0.335004278	0.009969694	0.024297217
ENSRNOG00000006487	7	Casp8ap2	ensembl_havana	protein_coding	-0.334967717	0.107806723	0.177282349
ENSRNOG00000027250	7	Rbm27	ensembl	protein_coding	-0.334874391	0.001208872	0.004115776
ENSRNOG00000010533	6	Arfip1	ensembl	protein_coding	-0.334830175	2.28E-06	1.88E-05
ENSRNOG00000060626	1	Polk	ensembl	protein_coding	-0.334771945	2.47E-04	0.001061853
ENSRNOG00000009972	7	Rara	ensembl	protein_coding	-0.334748599	6.47E-05	3.33E-04
ENSRNOG00000010482	4	Impa1	ensembl	protein_coding	-0.334705145	8.34E-05	4.15E-04
ENSRNOG00000051915	1	Spred3	ensembl_havana	protein_coding	-0.334685022	3.52E-04	0.0014414
ENSRNOG00000042985	2	Slc9b1	ensembl	protein_coding	-0.334630629	0.004254331	0.011926401
ENSRNOG00000017340	5	Wdr12	ensembl	protein_coding	-0.334504043	0.001244593	0.004223054
ENSRNOG00000042682	2	Grpel2	ensembl	protein_coding	-0.334417259	4.29E-04	0.001704278
ENSRNOG00000004781	6	Crmp1	ensembl	protein_coding	-0.334398426	0.046344701	0.087841751
ENSRNOG00000013202	7	Akap7	ensembl	protein_coding	-0.334374353	0.007203058	0.018586145
ENSRNOG00000000858	6	Sapcd1	ensembl_havana	protein_coding	-0.33433072	0.279616373	0.383139073
ENSRNOG00000014434	7	Chd1	ensembl	protein_coding	-0.33427787	4.51E-05	2.44E-04
ENSRNOG00000004751	4	Jkamp	ensembl	protein_coding	-0.334275738	2.95E-04	0.001238741
ENSRNOG00000016172	8	Ric1	ensembl	protein_coding	-0.333974816	2.84E-05	1.66E-04
ENSRNOG00000007725	2	Mis12	ensembl	protein_coding	-0.333805809	0.029664182	0.060793637
ENSRNOG00000007083	7	Gpn2	ensembl	protein_coding	-0.333381964	0.0240011	0.050868635
ENSRNOG00000025890	6	Opa3	ensembl	protein_coding	-0.333107599	0.053713525	0.099480107
ENSRNOG00000060614	1	Pxdn	ensembl	protein_coding	-0.333057511	7.83E-07	7.50E-06
ENSRNOG00000016571	6	Ngf	ensembl	protein_coding	-0.332952729	9.88E-04	0.003468203
ENSRNOG00000013809	5	Kbtbd2	ensembl	protein_coding	-0.332833979	1.33E-06	1.18E-05
ENSRNOG00000061246	1	Fam49b	ensembl	protein_coding	-0.332806129	2.20E-04	9.60E-04
ENSRNOG00000048577	2	Zfp955a	ensembl	protein_coding	-0.332585528	1.20E-04	5.68E-04
ENSRNOG00000024022	5	Ndfip2	ensembl	protein_coding	-0.33253215	4.61E-04	0.001809863
ENSRNOG00000005814	5	NEWGENE_1582771	ensembl	protein_coding	-0.332505359	0.018334696	0.040359141
ENSRNOG00000002227	3	Kit	ensembl_havana	protein_coding	-0.332414849	0.009997675	0.024360474
ENSRNOG00000055962	1	Bgn	ensembl	protein_coding	-0.332129202	1.42E-06	1.25E-05
ENSRNOG00000042427	3	Gskip	ensembl	protein_coding	-0.332011583	3.82E-04	0.001544513
ENSRNOG00000009568	6	Hdac1	ensembl	protein_coding	-0.331773026	1.34E-05	8.61E-05
ENSRNOG00000000098	7	Rnf115	ensembl	protein_coding	-0.331578088	2.84E-05	1.66E-04
ENSRNOG00000015997	5	Ccdc106	ensembl	protein_coding	-0.331515014	0.026584692	0.055455447
ENSRNOG00000032660	7	Adgrl2	ensembl_havana	protein_coding	-0.331177124	1.14E-07	1.45E-06
ENSRNOG00000055631	1	Zfp280d	ensembl	protein_coding	-0.330842413	0.039264064	0.076692405
ENSRNOG00000028274	5	Myrf	ensembl	protein_coding	-0.330641283	1.03E-04	5.00E-04
ENSRNOG00000048738	2	Hdac6	ensembl	protein_coding	-0.330604577	3.51E-08	5.48E-07
ENSRNOG00000052469	1	Bmpr1a	ensembl	protein_coding	-0.330435956	6.66E-07	6.50E-06
ENSRNOG00000012726	6	Zbtb5	ensembl_havana	protein_coding	-0.330357187	0.001712029	0.005548739
ENSRNOG00000037207	4	Ubr1	ensembl	protein_coding	-0.330284795	8.51E-06	5.81E-05
ENSRNOG00000007364	5	Rab15	ensembl	protein_coding	-0.330229697	0.003749903	0.010717061
ENSRNOG00000002358	5	Scpep1	ensembl	protein_coding	-0.330090316	9.85E-09	1.85E-07
ENSRNOG00000011791	8	Zfand4	ensembl_havana	protein_coding	-0.330028126	0.027179459	0.05650998
ENSRNOG00000011208	7	Rapsn	ensembl	protein_coding	-0.329990671	0.062888627	0.113546814
ENSRNOG00000003174	7	Tapt1	ensembl	protein_coding	-0.329822443	3.26E-04	0.001349158
ENSRNOG00000016617	5	Wwtr1	ensembl	protein_coding	-0.329727032	3.06E-05	1.78E-04
ENSRNOG00000000999	7	Smurf1	ensembl_havana	protein_coding	-0.329617007	3.59E-06	2.79E-05
ENSRNOG00000029304	5	Aggf1	ensembl	protein_coding	-0.329498011	0.002285934	0.007088752
ENSRNOG00000029330	4	Ca5b	ensembl	protein_coding	-0.329281674	8.47E-06	5.79E-05
ENSRNOG00000020804	7	Smarcc1	ensembl	protein_coding	-0.329143963	1.24E-07	1.57E-06
ENSRNOG00000001654	6	Cpox	ensembl	protein_coding	-0.328972821	9.43E-04	0.003334177
ENSRNOG00000010017	6	Wee1	ensembl	protein_coding	-0.328649955	8.65E-05	4.28E-04
ENSRNOG00000006810	6	Lancl2	ensembl	protein_coding	-0.32856866	0.013029692	0.030336585
ENSRNOG00000058891	1	Cys1	ensembl	protein_coding	-0.328379586	0.019109534	0.041781921
ENSRNOG00000011820	6	Acpp	ensembl	protein_coding	-0.328334726	0.009452776	0.023306516
ENSRNOG00000007894	7	Mpdz	ensembl	protein_coding	-0.32823976	3.13E-05	1.81E-04
ENSRNOG00000030294	5	Eml4	ensembl	protein_coding	-0.328097128	2.42E-05	1.44E-04
ENSRNOG00000011908	8	Asxl2	ensembl	protein_coding	-0.328023662	2.30E-04	9.99E-04
ENSRNOG00000019980	2	Tomm20	ensembl	protein_coding	-0.327873215	7.91E-05	3.97E-04
ENSRNOG00000020246	7	Myl9	ensembl	protein_coding	-0.32764094	2.45E-04	0.001055213
ENSRNOG00000011553	7	Actl6a	ensembl	protein_coding	-0.327283726	6.55E-04	0.002442235
ENSRNOG00000015528	7	Pja2	ensembl	protein_coding	-0.327022054	5.71E-09	1.17E-07
ENSRNOG00000006369	5	Alg2	ensembl	protein_coding	-0.326395768	6.53E-07	6.39E-06
ENSRNOG00000000170	5	Slc30a4	ensembl	protein_coding	-0.326011598	1.14E-06	1.03E-05
ENSRNOG00000009667	4	Mlst8	ensembl	protein_coding	-0.325585547	0.00716222	0.01850458
ENSRNOG00000004918	5	Kcna4	ensembl	protein_coding	-0.325546739	0.396783254	0.503331167
ENSRNOG00000049552	2	AABR07030903.1	ensembl	protein_coding	-0.325246474	0.020576316	0.04456782
ENSRNOG00000007483	6	Ccnf	ensembl	protein_coding	-0.325072152	0.002917842	0.008696425
ENSRNOG00000019730	7	Inppl1	ensembl_havana	protein_coding	-0.324805772	5.47E-07	5.51E-06
ENSRNOG00000002652	7	Rap1gap2	ensembl	protein_coding	-0.324406066	0.005024111	0.013682686
ENSRNOG00000021497	6	Akt3	ensembl	protein_coding	-0.324223767	3.64E-06	2.82E-05
ENSRNOG00000021900	5	Zfp873	ensembl	protein_coding	-0.324114751	0.283267851	0.386864789
ENSRNOG00000004861	7	Itga4	ensembl_havana	protein_coding	-0.324089919	0.140146918	0.219935793
ENSRNOG00000020339	7	Neurl1	ensembl_havana	protein_coding	-0.323150093	0.003983516	0.011285535
ENSRNOG00000007981	6	Klhl23	ensembl	protein_coding	-0.323084744	8.73E-04	0.003122778
ENSRNOG00000006327	6	Rcc2	ensembl	protein_coding	-0.322854703	4.14E-04	0.001654559
ENSRNOG00000050910	2	LOC688583	ensembl_havana	protein_coding	-0.322699358	0.349172734	0.455963353
ENSRNOG00000046663	2	Fcgr2a	ensembl	protein_coding	-0.32264883	0.012480173	0.029288364
ENSRNOG00000026497	4	Pigc	ensembl_havana	protein_coding	-0.322635585	1.06E-04	5.11E-04
ENSRNOG00000013813	6	Ubtd1	ensembl	protein_coding	-0.322570911	9.83E-04	0.003454167
ENSRNOG00000004290	7	Grb10	ensembl	protein_coding	-0.322483326	3.89E-08	6.00E-07
ENSRNOG00000048563	2	Cetn3	ensembl	protein_coding	-0.322022463	0.017732835	0.039285853
ENSRNOG00000006947	7	Pdhx	ensembl	protein_coding	-0.321896847	0.001159723	0.003974305
ENSRNOG00000026008	5	Gtf2e1	ensembl	protein_coding	-0.321857103	7.11E-05	3.61E-04
ENSRNOG00000002436	7	Mmd	ensembl	protein_coding	-0.321618686	8.68E-08	1.17E-06
ENSRNOG00000001195	2	Trpv4	ensembl	protein_coding	-0.321481869	0.003170261	0.009314916
ENSRNOG00000018999	7	Cdc14b	ensembl	protein_coding	-0.321219368	2.85E-04	0.00120065
ENSRNOG00000003104	7	Trpv2	ensembl	protein_coding	-0.321086092	0.047457445	0.089612049
ENSRNOG00000023303	5	Dpep2	ensembl	protein_coding	-0.320813933	0.05673749	0.104176024
ENSRNOG00000019965	6	Tgfb1i1	ensembl	protein_coding	-0.320683555	1.33E-06	1.18E-05
ENSRNOG00000003576	8	Ints2	ensembl_havana	protein_coding	-0.320599781	2.64E-04	0.001124022
ENSRNOG00000030222	5	Tcaf2	ensembl_havana	protein_coding	-0.320321604	0.289031999	0.392646841
ENSRNOG00000017319	4	Mertk	ensembl	protein_coding	-0.320289081	0.262745745	0.36475791
ENSRNOG00000007810	5	Gdf6	ensembl_havana	protein_coding	-0.320160236	0.024896794	0.052471226
ENSRNOG00000004947	8	Zfp871	ensembl	protein_coding	-0.320102099	0.00384491	0.010952167
ENSRNOG00000004288	5	Ptrh2	ensembl	protein_coding	-0.319855552	9.71E-04	0.003421297
ENSRNOG00000021681	6	Eea1	ensembl	protein_coding	-0.31975651	0.098847891	0.165127136
ENSRNOG00000017073	5	Ca9	ensembl	protein_coding	-0.319674708	2.94E-04	0.001234086
ENSRNOG00000011116	7	Snx25	ensembl	protein_coding	-0.319587694	8.05E-04	0.00290694
ENSRNOG00000012094	6	Ltbp2	ensembl	protein_coding	-0.319492745	1.57E-04	7.18E-04
ENSRNOG00000001555	5	Btg3	ensembl	protein_coding	-0.319093212	1.70E-04	7.70E-04
ENSRNOG00000000036	6	Klhdc8a	ensembl	protein_coding	-0.318995049	0.009918762	0.024187787
ENSRNOG00000013572	5	Lxn	ensembl	protein_coding	-0.318899116	1.72E-04	7.77E-04
ENSRNOG00000015425	8	Ssx2ip	ensembl_havana	protein_coding	-0.318679399	8.69E-04	0.003109728
ENSRNOG00000013656	6	Lpar1	ensembl	protein_coding	-0.318654946	1.53E-04	7.04E-04
ENSRNOG00000056243	1	ST7	ensembl	protein_coding	-0.318273922	0.008115756	0.02053602
ENSRNOG00000051615	1	Hmgn2	ensembl	protein_coding	-0.317808651	3.26E-07	3.53E-06
ENSRNOG00000053859	1	Ranbp6	ensembl	protein_coding	-0.317394702	0.002170998	0.006781385
ENSRNOG00000009910	6	Swap70	ensembl	protein_coding	-0.317300307	3.22E-05	1.85E-04
ENSRNOG00000006077	8	Snx5	ensembl	protein_coding	-0.317232311	1.68E-07	2.03E-06
ENSRNOG00000003721	5	Paqr4	ensembl	protein_coding	-0.317182563	0.005562419	0.014932401
ENSRNOG00000027355	7	Wdr36	ensembl	protein_coding	-0.317107076	7.46E-04	0.002724034
ENSRNOG00000016189	8	Frmd5	ensembl	protein_coding	-0.317053191	0.227570801	0.324423209
ENSRNOG00000006980	4	Vcpip1	ensembl	protein_coding	-0.317016158	0.00125094	0.004242196
ENSRNOG00000016645	5	Sfmbt1	ensembl	protein_coding	-0.317001235	0.002474738	0.007574674
ENSRNOG00000024066	4	Fundc2	ensembl	protein_coding	-0.316960651	0.001963236	0.006226964
ENSRNOG00000020996	8	Vps51	ensembl	protein_coding	-0.31674589	1.17E-05	7.67E-05
ENSRNOG00000013271	5	Ireb2	ensembl	protein_coding	-0.316628872	1.94E-05	1.18E-04
ENSRNOG00000001726	8	Tmem44	ensembl	protein_coding	-0.316582453	0.384576832	0.491212133
ENSRNOG00000058908	1	Hmgb1	ensembl	protein_coding	-0.316577292	0.001116437	0.003850092
ENSRNOG00000002394	6	Tpr	ensembl	protein_coding	-0.316491474	0.050140324	0.093751108
ENSRNOG00000004524	7	Desi2	ensembl	protein_coding	-0.316476991	3.73E-04	0.001515172
ENSRNOG00000030830	6	Mex3d	ensembl	protein_coding	-0.316414941	0.001118973	0.003856628
ENSRNOG00000031167	4	AABR07054319.1	ensembl	protein_coding	-0.316223003	0.118031542	0.190990502
ENSRNOG00000018322	8	Picalm	ensembl_havana	protein_coding	-0.316016969	3.06E-06	2.43E-05
ENSRNOG00000020544	5	Sdr39u1	ensembl	protein_coding	-0.315910637	0.040087867	0.07799761
ENSRNOG00000005564	6	Ubn2	ensembl	protein_coding	-0.31552725	0.009618906	0.023619321
ENSRNOG00000002180	8	Tbc1d1	ensembl	protein_coding	-0.315312573	4.20E-05	2.30E-04
ENSRNOG00000008079	7	Ugp2	ensembl	protein_coding	-0.315283901	7.27E-06	5.05E-05
ENSRNOG00000010427	5	Ipo7	ensembl	protein_coding	-0.315123093	2.99E-04	0.001251396
ENSRNOG00000014170	7	Dbn1	ensembl	protein_coding	-0.315052713	2.86E-07	3.19E-06
ENSRNOG00000010252	4	Hexa	ensembl	protein_coding	-0.314954772	1.99E-06	1.69E-05
ENSRNOG00000061312	1	Phf10	ensembl	protein_coding	-0.314899155	6.39E-06	4.55E-05
ENSRNOG00000028062	7	Arpc5	ensembl_havana	protein_coding	-0.314854177	2.17E-07	2.52E-06
ENSRNOG00000005298	6	Zfp513	ensembl	protein_coding	-0.314667688	9.65E-05	4.71E-04
ENSRNOG00000049063	2	AABR07044759.1	ensembl	protein_coding	-0.314630333	0.006891573	0.017932398
ENSRNOG00000020689	8	Cpeb3	ensembl	protein_coding	-0.314093406	0.155018314	0.238837485
ENSRNOG00000020129	7	Cdh3	ensembl	protein_coding	-0.313856326	2.49E-05	1.48E-04
ENSRNOG00000023760	6	Plekhm3	ensembl	protein_coding	-0.313806746	0.03791264	0.074463743
ENSRNOG00000010106	6	Faxc	ensembl	protein_coding	-0.313599953	0.112005801	0.183030531
ENSRNOG00000018021	6	Brix1	ensembl	protein_coding	-0.313281407	1.71E-04	7.74E-04
ENSRNOG00000012508	6	Slc39a8	ensembl	protein_coding	-0.31296237	0.001690697	0.005483144
ENSRNOG00000023605	4	Ncbp1	ensembl	protein_coding	-0.312955127	6.19E-05	3.20E-04
ENSRNOG00000019154	7	Zmynd8	ensembl	protein_coding	-0.312768746	1.73E-06	1.49E-05
ENSRNOG00000006370	6	RGD1310852	ensembl	protein_coding	-0.312606932	0.003701369	0.010603542
ENSRNOG00000011931	7	Smarca2	ensembl	protein_coding	-0.312570944	1.60E-07	1.94E-06
ENSRNOG00000002536	6	C1galt1c1	ensembl	protein_coding	-0.312523396	4.97E-04	0.001932714
ENSRNOG00000020573	5	Efna1	ensembl	protein_coding	-0.312364228	0.006323066	0.016651155
ENSRNOG00000023230	6	RGD1307621	ensembl	protein_coding	-0.312341473	0.105625684	0.174502979
ENSRNOG00000004279	8	Adgra3	ensembl	protein_coding	-0.312308799	3.29E-04	0.001360679
ENSRNOG00000017181	8	Malt1	ensembl	protein_coding	-0.312173097	0.025595186	0.053689204
ENSRNOG00000016630	6	Tln1	ensembl	protein_coding	-0.312131131	4.42E-06	3.31E-05
ENSRNOG00000018969	5	Gpatch4	ensembl	protein_coding	-0.312119124	0.016953152	0.037816151
ENSRNOG00000018126	7	Abca1	ensembl	protein_coding	-0.311857421	4.83E-07	4.96E-06
ENSRNOG00000017938	7	Btaf1	ensembl	protein_coding	-0.311515429	3.45E-06	2.70E-05
ENSRNOG00000002153	6	Cep135	ensembl	protein_coding	-0.310288995	0.028115957	0.058118624
ENSRNOG00000001729	5	Xxylt1	ensembl	protein_coding	-0.310199441	0.002234599	0.006952855
ENSRNOG00000014182	6	Tns1	ensembl	protein_coding	-0.310050591	2.85E-05	1.66E-04
ENSRNOG00000028534	6	Zfp518b	ensembl	protein_coding	-0.309918682	0.007455332	0.019130423
ENSRNOG00000049758	2	Tbc1d16	ensembl	protein_coding	-0.309819345	5.38E-04	0.002069328
ENSRNOG00000019430	3	Coro1a	ensembl	protein_coding	-0.309813127	0.535925782	0.634983654
ENSRNOG00000046644	2	Prelid3b	ensembl	protein_coding	-0.309785746	0.002829242	0.008480711
ENSRNOG00000014363	6	Arhgef3	ensembl	protein_coding	-0.30932202	3.23E-05	1.85E-04
ENSRNOG00000012568	7	Madd	ensembl	protein_coding	-0.309229975	0.025566872	0.053639165
ENSRNOG00000013898	5	Cdca4	ensembl	protein_coding	-0.308746684	7.89E-04	0.002858676
ENSRNOG00000023459	3	Lurap1	ensembl	protein_coding	-0.308532195	0.248352333	0.348028799
ENSRNOG00000011351	7	Mat1a	ensembl	protein_coding	-0.308228176	0.086942068	0.148688344
ENSRNOG00000029185	2	Rasa1	ensembl	protein_coding	-0.308224483	0.002468065	0.007559154
ENSRNOG00000028941	3	Zbed3	ensembl	protein_coding	-0.308196306	2.58E-05	1.53E-04
ENSRNOG00000010897	6	Nek6	ensembl	protein_coding	-0.307896448	1.59E-06	1.38E-05
ENSRNOG00000010892	7	Ythdf2	ensembl	protein_coding	-0.307869306	1.49E-05	9.44E-05
ENSRNOG00000033051	4	Slc22a15	ensembl	protein_coding	-0.307819499	6.84E-04	0.00253498
ENSRNOG00000007654	7	Lrig3	ensembl	protein_coding	-0.307813792	2.14E-05	1.30E-04
ENSRNOG00000005907	7	Rad18	ensembl	protein_coding	-0.307796231	0.075280202	0.131671956
ENSRNOG00000018267	5	B3gnt7	ensembl	protein_coding	-0.307738271	0.008909021	0.022202432
ENSRNOG00000006469	5	Cdk2	ensembl	protein_coding	-0.307000675	2.11E-04	9.26E-04
ENSRNOG00000012791	6	Ajuba	ensembl	protein_coding	-0.306916559	1.73E-04	7.80E-04
ENSRNOG00000021732	5	Hsf1	ensembl	protein_coding	-0.306686292	7.13E-04	0.002623698
ENSRNOG00000016255	6	Podxl2	ensembl	protein_coding	-0.306511558	8.87E-06	6.01E-05
ENSRNOG00000010332	6	Nipsnap3b	ensembl	protein_coding	-0.30630882	7.01E-04	0.002585715
ENSRNOG00000036841	3	Cbx5	ensembl	protein_coding	-0.305850731	9.60E-05	4.69E-04
ENSRNOG00000027317	6	Ylpm1	ensembl	protein_coding	-0.305700496	9.78E-05	4.77E-04
ENSRNOG00000009663	5	Apex1	ensembl	protein_coding	-0.305686442	5.57E-05	2.93E-04
ENSRNOG00000051372	1	Mycn	ensembl	protein_coding	-0.30568339	9.34E-04	0.003308103
ENSRNOG00000002262	3	Enoph1	ensembl	protein_coding	-0.305598377	9.76E-04	0.003437765
ENSRNOG00000017489	8	Gse1	ensembl	protein_coding	-0.305476709	0.006689158	0.017488907
ENSRNOG00000004956	7	Jade2	ensembl	protein_coding	-0.305260964	2.17E-05	1.31E-04
ENSRNOG00000001783	6	Tra2b	ensembl	protein_coding	-0.304395966	2.24E-05	1.35E-04
ENSRNOG00000012237	6	Rdx	ensembl	protein_coding	-0.304389698	1.05E-04	5.05E-04
ENSRNOG00000042939	4	Nrip2	ensembl	protein_coding	-0.3042778	0.511566405	0.612759281
ENSRNOG00000039284	4	Haus4	ensembl	protein_coding	-0.304120212	0.004895505	0.01339307
ENSRNOG00000015987	7	Rap1gds1	ensembl	protein_coding	-0.304078971	5.84E-05	3.05E-04
ENSRNOG00000010658	6	LOC103691744	ensembl	protein_coding	-0.303916382	0.002244091	0.006975174
ENSRNOG00000009079	6	Prkar2b	ensembl	protein_coding	-0.303813134	0.004558288	0.012619724
ENSRNOG00000002612	6	Ddx52	ensembl_havana	protein_coding	-0.303676006	0.001906565	0.006072587
ENSRNOG00000018714	7	Arl5b	ensembl	protein_coding	-0.303653069	9.01E-05	4.45E-04
ENSRNOG00000058166	1	AABR07057495.1	ensembl	protein_coding	-0.303631845	0.00482393	0.0132394
ENSRNOG00000042702	2	Nipa1	ensembl	protein_coding	-0.303306332	0.009101967	0.022580385
ENSRNOG00000014443	5	Pde5a	ensembl	protein_coding	-0.30284624	0.016586668	0.037101839
ENSRNOG00000039241	4	Ythdc2	ensembl	protein_coding	-0.30260775	0.035149847	0.069966439
ENSRNOG00000026953	3	Gpr88	ensembl	protein_coding	-0.302483667	1.25E-04	5.90E-04
ENSRNOG00000009552	6	Serinc3	ensembl	protein_coding	-0.302081766	1.15E-07	1.47E-06
ENSRNOG00000007029	3	Dnaja1	ensembl	protein_coding	-0.301988815	1.38E-05	8.86E-05
ENSRNOG00000005344	6	Nol10	ensembl	protein_coding	-0.301789111	0.002508623	0.007670585
ENSRNOG00000014768	8	Glis3	ensembl	protein_coding	-0.301769489	0.204140368	0.297542932
ENSRNOG00000005096	5	Bzw2	ensembl	protein_coding	-0.301568235	1.42E-05	9.05E-05
ENSRNOG00000010084	6	Ythdf3	ensembl	protein_coding	-0.301147051	5.75E-04	0.002186527
ENSRNOG00000000913	8	Gusb	ensembl	protein_coding	-0.300954642	8.27E-06	5.69E-05
ENSRNOG00000056836	1	Cav1	ensembl	protein_coding	-0.300905737	1.22E-06	1.10E-05
ENSRNOG00000058663	1	Suz12	ensembl	protein_coding	-0.300705684	0.010899365	0.026180437
ENSRNOG00000010608	6	Cep162	ensembl	protein_coding	-0.300677785	0.001150309	0.003947665
ENSRNOG00000000397	6	Ccar1	ensembl	protein_coding	-0.300639353	4.46E-04	0.001761589
ENSRNOG00000004137	7	Ubtd2	ensembl	protein_coding	-0.300534548	2.26E-04	9.85E-04
ENSRNOG00000050655	1	P4ha1	ensembl	protein_coding	-0.300205109	5.05E-07	5.16E-06
ENSRNOG00000029205	2	Zfp354c	ensembl	protein_coding	-0.300196673	1.43E-04	6.65E-04
ENSRNOG00000002248	8	Fryl	ensembl	protein_coding	-0.300180836	7.77E-05	3.91E-04
ENSRNOG00000015618	3	Wnt5a	ensembl	protein_coding	-0.300086144	1.91E-05	1.17E-04
ENSRNOG00000012879	5	Fabp3	ensembl	protein_coding	-0.299965957	0.031725926	0.064156151
ENSRNOG00000012494	4	Kctd14	ensembl	protein_coding	-0.299840118	0.01425485	0.032713019
ENSRNOG00000000885	5	Auts2	ensembl	protein_coding	-0.299705065	0.347466614	0.454425901
ENSRNOG00000001708	7	Dvl3	ensembl	protein_coding	-0.299591726	6.41E-05	3.31E-04
ENSRNOG00000019180	6	Acsl4	ensembl	protein_coding	-0.299153716	2.81E-04	0.001186191
ENSRNOG00000015553	6	Gatad2b	ensembl	protein_coding	-0.298932541	3.13E-05	1.81E-04
ENSRNOG00000005927	6	Cpsf6	ensembl	protein_coding	-0.298444512	0.001999156	0.006323303
ENSRNOG00000058580	1	Paip1	ensembl	protein_coding	-0.298232958	1.18E-05	7.70E-05
ENSRNOG00000008411	6	Sec23b	ensembl	protein_coding	-0.298132327	0.001861086	0.005952308
ENSRNOG00000011421	7	Smap2	ensembl	protein_coding	-0.298026486	1.34E-04	6.27E-04
ENSRNOG00000060340	1	Psme4	ensembl	protein_coding	-0.297959007	4.49E-06	3.35E-05
ENSRNOG00000000221	5	Abhd5	ensembl	protein_coding	-0.297871975	8.63E-05	4.27E-04
ENSRNOG00000058658	1	Mtch2	ensembl	protein_coding	-0.297821905	7.99E-04	0.002889492
ENSRNOG00000023220	5	Cnot11	ensembl	protein_coding	-0.297582954	3.84E-05	2.13E-04
ENSRNOG00000000082	7	Hltf	ensembl	protein_coding	-0.297033303	0.003265586	0.009543728
ENSRNOG00000001884	5	Ranbp1	ensembl	protein_coding	-0.296928661	1.33E-04	6.22E-04
ENSRNOG00000022229	4	Sdad1	ensembl	protein_coding	-0.296790417	0.005524202	0.014849688
ENSRNOG00000011307	7	Slmap	ensembl	protein_coding	-0.296523928	1.04E-05	6.94E-05
ENSRNOG00000013055	7	Zfyve16	ensembl	protein_coding	-0.296344173	0.001840449	0.005900422
ENSRNOG00000017595	7	Rsu1	ensembl	protein_coding	-0.296305466	0.001204251	0.004105851
ENSRNOG00000042492	4	Cop1	ensembl_havana	protein_coding	-0.296185153	5.59E-07	5.61E-06
ENSRNOG00000000169	5	Spata5l1	ensembl	protein_coding	-0.296046381	0.110895856	0.181512575
ENSRNOG00000002662	5	Pbdc1	ensembl	protein_coding	-0.295978008	5.47E-04	0.00209713
ENSRNOG00000039469	1	Pcdhb19	ensembl	protein_coding	-0.295946234	9.09E-04	0.003230374
ENSRNOG00000004857	4	L2hgdh	ensembl	protein_coding	-0.295757345	0.06701712	0.119885517
ENSRNOG00000018123	5	Ccny	ensembl	protein_coding	-0.295686133	0.002213384	0.006897548
ENSRNOG00000014844	8	Kif21a	ensembl	protein_coding	-0.295325835	0.019158211	0.041845765
ENSRNOG00000002271	6	Slain2	ensembl	protein_coding	-0.295298086	1.72E-05	1.07E-04
ENSRNOG00000004757	3	Tmem158	ensembl	protein_coding	-0.295275715	0.395063103	0.501834407
ENSRNOG00000008709	6	Arhgap32	ensembl	protein_coding	-0.295032936	2.28E-04	9.92E-04
ENSRNOG00000017093	6	Pxdc1	ensembl	protein_coding	-0.294847676	0.004567905	0.012640531
ENSRNOG00000003150	7	Mpc2	ensembl	protein_coding	-0.294843392	0.006693436	0.01749629
ENSRNOG00000051006	1	Ufsp1	ensembl	protein_coding	-0.294795574	0.198575123	0.290769853
ENSRNOG00000018109	4	Clic4	ensembl	protein_coding	-0.294220809	4.48E-05	2.42E-04
ENSRNOG00000010448	9	Ptbp1	ensembl_havana	protein_coding	-0.293913649	4.21E-08	6.39E-07
ENSRNOG00000018230	7	Gtf2h2	ensembl	protein_coding	-0.29379441	0.003942398	0.011195406
ENSRNOG00000006048	6	Ezh2	ensembl	protein_coding	-0.293543349	0.001214039	0.004132198
ENSRNOG00000060825	1	Ccm2	ensembl	protein_coding	-0.293374156	8.05E-05	4.02E-04
ENSRNOG00000023086	6	LOC100360828	ensembl	protein_coding	-0.293315384	0.013011471	0.030316216
ENSRNOG00000030714	5	Bsn	ensembl	protein_coding	-0.293294491	5.83E-05	3.04E-04
ENSRNOG00000018690	7	Rgs17	ensembl	protein_coding	-0.292691877	0.031710716	0.064146492
ENSRNOG00000021151	4	Ppp1r14b	ensembl	protein_coding	-0.292411307	1.26E-05	8.18E-05
ENSRNOG00000004482	8	Ccdc88c	ensembl	protein_coding	-0.29199864	0.067701358	0.120855071
ENSRNOG00000010134	5	Acot2	ensembl	protein_coding	-0.291937503	0.019734548	0.04296889
ENSRNOG00000007040	4	Timm17a	ensembl	protein_coding	-0.291724577	0.001141322	0.003925784
ENSRNOG00000005823	7	Utp20	ensembl	protein_coding	-0.29167708	3.74E-05	2.08E-04
ENSRNOG00000007648	5	Rab11b	ensembl	protein_coding	-0.291602433	1.88E-05	1.16E-04
ENSRNOG00000024945	4	Dusp18	ensembl	protein_coding	-0.29149228	1.71E-04	7.73E-04
ENSRNOG00000018561	7	Pprc1	ensembl	protein_coding	-0.290959004	0.007127406	0.018430463
ENSRNOG00000043410	1	Cfap300	ensembl	protein_coding	-0.290801634	0.005708117	0.015286756
ENSRNOG00000020295	5	Plekhn1	ensembl	protein_coding	-0.290800809	3.14E-04	0.001306402
ENSRNOG00000000662	7	Srrd	ensembl	protein_coding	-0.290652932	0.167855548	0.25449067
ENSRNOG00000019113	7	Hnrnpk	ensembl	protein_coding	-0.290337398	1.08E-07	1.40E-06
ENSRNOG00000028422	6	Rmnd5a	ensembl	protein_coding	-0.290214092	0.001134662	0.003905108
ENSRNOG00000046405	1	Hic1	ensembl	protein_coding	-0.290126622	3.12E-04	0.001300019
ENSRNOG00000012873	8	Gfm1	ensembl	protein_coding	-0.289898727	1.87E-04	8.33E-04
ENSRNOG00000012778	6	Magoh	ensembl	protein_coding	-0.289339294	0.014155974	0.032517121
ENSRNOG00000014719	6	Snx19	ensembl	protein_coding	-0.289146565	1.53E-04	7.05E-04
ENSRNOG00000022623	4	Ttll12	ensembl	protein_coding	-0.289084766	3.24E-06	2.56E-05
ENSRNOG00000013733	6	Ppp4r1	ensembl	protein_coding	-0.288998091	2.29E-05	0.000137237
ENSRNOG00000004517	8	Igf1	ensembl	protein_coding	-0.288838159	0.323838261	0.429499775
ENSRNOG00000004339	5	Yy1	ensembl	protein_coding	-0.288583601	7.52E-04	0.002741674
ENSRNOG00000013061	6	Tusc3	ensembl	protein_coding	-0.288582131	3.13E-06	2.48E-05
ENSRNOG00000048277	2	AABR07035787.1	ensembl	protein_coding	-0.28849959	3.31E-04	0.001365036
ENSRNOG00000009492	7	Trmo	ensembl	protein_coding	-0.288358457	0.130075432	0.206800686
ENSRNOG00000030667	6	Ppm1b	ensembl	protein_coding	-0.287803361	3.59E-05	2.03E-04
ENSRNOG00000000033	5	Tmcc2	ensembl	protein_coding	-0.28769204	0.015448417	0.034965266
ENSRNOG00000001893	6	LOC100362453	ensembl	protein_coding	-0.287539101	9.92E-04	0.003479289
ENSRNOG00000013949	7	Idh2	ensembl	protein_coding	-0.287479399	8.57E-08	1.15E-06
ENSRNOG00000001803	6	Dnajb11	ensembl	protein_coding	-0.287408062	2.15E-04	9.40E-04
ENSRNOG00000015622	6	Fbxo4	ensembl	protein_coding	-0.287364775	0.022457035	0.048121646
ENSRNOG00000009360	6	Sh3bp1	ensembl	protein_coding	-0.287364243	0.003190338	0.009371619
ENSRNOG00000032042	4	RGD1560108	ensembl	protein_coding	-0.287351721	6.07E-05	3.15E-04
ENSRNOG00000005963	7	Rab2a	ensembl	protein_coding	-0.287274364	4.21E-04	0.001682149
ENSRNOG00000011135	5	Gtf2b	ensembl	protein_coding	-0.286971037	0.002865681	0.008577082
ENSRNOG00000014562	6	Hnrnpf	ensembl	protein_coding	-0.286859036	3.23E-07	3.52E-06
ENSRNOG00000010352	5	Dnajc3	ensembl_havana	protein_coding	-0.286753021	5.21E-04	0.002009691
ENSRNOG00000021113	7	Uba2	ensembl	protein_coding	-0.286310121	2.00E-06	1.69E-05
ENSRNOG00000015632	5	Taf1c	ensembl	protein_coding	-0.286281662	0.017131108	0.03816358
ENSRNOG00000004006	5	Dnajb9	ensembl_havana	protein_coding	-0.286042384	8.84E-05	4.37E-04
ENSRNOG00000016110	2	Kcnk12	ensembl_havana	protein_coding	-0.285842597	0.48387459	0.58737493
ENSRNOG00000021176	6	Mtmr11	ensembl	protein_coding	-0.285833216	1.56E-04	7.17E-04
ENSRNOG00000005291	6	Slc38a1	ensembl	protein_coding	-0.285776709	2.30E-06	1.90E-05
ENSRNOG00000002323	5	RGD1566265	ensembl	protein_coding	-0.285636733	0.003717337	0.010641684
ENSRNOG00000032768	6	Stxbp4	ensembl_havana	protein_coding	-0.285503227	4.60E-04	0.001807822
ENSRNOG00000001086	5	Vps37b	ensembl	protein_coding	-0.285408602	4.31E-04	0.001711771
ENSRNOG00000008734	8	Zmym2	ensembl	protein_coding	-0.285090995	2.07E-04	9.12E-04
ENSRNOG00000043210	4	Ppp3r1	ensembl_havana	protein_coding	-0.285010756	3.65E-05	2.05E-04
ENSRNOG00000005981	7	Nt5c3a	ensembl	protein_coding	-0.284966112	0.016647615	0.037224327
ENSRNOG00000014289	7	Arpc2	ensembl_havana	protein_coding	-0.284752056	7.92E-08	1.08E-06
ENSRNOG00000016547	5	Rgs19	ensembl	protein_coding	-0.284579477	0.004544732	0.012587987
ENSRNOG00000004351	5	Slc25a29	ensembl	protein_coding	-0.284562941	0.065423909	0.117419521
ENSRNOG00000029658	5	Rnf213	ensembl	protein_coding	-0.284480192	8.82E-06	5.99E-05
ENSRNOG00000014476	6	Evl	ensembl	protein_coding	-0.28442991	4.38E-05	2.38E-04
ENSRNOG00000015781	3	Ndst3	ensembl	protein_coding	-0.284290303	0.482110585	0.585757301
ENSRNOG00000006697	7	Pip4p2	ensembl_havana	protein_coding	-0.283874471	7.84E-06	5.42E-05
ENSRNOG00000043486	3	Tnfrsf26	ensembl	protein_coding	-0.283853828	9.23E-05	4.53E-04
ENSRNOG00000034026	5	Lclat1	ensembl	protein_coding	-0.283820702	0.002195524	0.006847456
ENSRNOG00000013443	8	Tm9sf3	ensembl	protein_coding	-0.283752655	3.68E-07	3.90E-06
ENSRNOG00000014528	7	Zswim6	ensembl	protein_coding	-0.283653679	0.003368115	0.009810013
ENSRNOG00000017593	7	Mtr	ensembl	protein_coding	-0.283624693	0.009002135	0.022396799
ENSRNOG00000005157	6	Rbbp7	ensembl	protein_coding	-0.28348577	5.90E-07	5.85E-06
[truncated: 10,033 more rows]
